# Supplementary material for: Screening of sustainable supply chain performance evaluation indicators based on the ill-conditioned index cycle method
Source: PLoS One. 2024 Mar 4;19(3):e0293038. doi: 10.1371/journal.pone.0293038 (PMC10911619; doi:10.1371/journal.pone.0293038)
Supplement: S1 Table — (XLSX) [file pone.0293038.s001.xlsx]

## Sheet: Raw data of indicators
Year	Companies Indicators	Asset-Liability rate (F1)	Asset-Liability rate (F2)	Return on equity rate (F3)	Capital accumulation rate (F4)	Sustainable growth rate (F5)	Inventory management (F6)	Logistics management (F7)	Environmental management (E1)	Carbon intensity (E2)	Energy consumption (E3)	Discharge and reuse (E4)	Product environmental impact (E5)	Renewable resource utilization (E6)	Compliance and business Ethics (S1)	Diversified collaborative governance (S2)	Emergency and risk management (S3)	Health and safety of employee (S4)	Growth investment of employees (S5)	Public welfare investment (S6)	Social Responsibility rankings (S7)
2019	China Baoan Group Co.,Ltd.	0.645559	0.02008	0.066481	0.024596	0.065716	0.836005	4.73207	5.8319	4.50147	0.7	1.54	7.54	2.77	6.15	5.56	1.68	0.8	4.73	5.83	78.34
2020	China Baoan Group Co.,Ltd.	0.584217	-0.111698	0.080616	0.239384	0.080817	0.804528	4.59746	2.58861	8.20325	0.9	1.64	4.75	0.7	2.83	4.67	1.77	0.8	4.6	2.59	74.62
2021	China Baoan Group Co.,Ltd.	0.577624	0.651078	0.112341	0.182207	0.119289	1.21659	3.72039	8.49437	7.55467	0.9	1.86	0.96	4.28	6.59	0.95	1.98	0.8	3.72	8.4	77.07
2019	China International Marine Containers (Group) Co.,Ltd.	0.680212	-0.082166	0.045607	0.050283	0.039276	1.75174	7.5109	7.61787	8.69821	0.3	1.4	1.66	4.55	4.39	1.26	1.54	2.5	7.51	7.62	81.28
2020	China International Marine Containers (Group) Co.,Ltd.	0.631672	0.097229	0.111631	-0.021515	0.102462	5.13126	1.7399	2.8775	11.8516	0.9	1.85	6.63	8.17	3.37	1.12	1.97	1.5	1.74	2.88	80.06
2021	China International Marine Containers (Group) Co.,Ltd.	0.630773	0.738504	0.146731	0.058051	0.115073	6.67123	5.31905	7.91505	1.14099	0.6	2.1	7.36	0.62	5.08	4.52	2.2	2.9	5.32	7.92	79.77
2019	TCL Technology Group Corporation	0.612465	-0.338215	0.057257	0.049472	0.03743	11.5232	7.54791	0.599566	1.97027	4.2	1.48	7.7	4.7	2	8.4	1.62	2.4	7.55	0.6	81.48
2020	TCL Technology Group Corporation	0.650817	0.023344	0.056244	0.409716	0.039013	7.37483	2.14475	5.55749	19.5356	4.5	1.47	2.68	0.74	2.22	0.72	1.61	2.3	2.14	5.56	77.28
2021	TCL Technology Group Corporation	0.612464	1.13054	0.125028	0.32855	0.12037	9.17845	1.19249	5.26446	17.8468	5.5	1.95	3.73	1.96	0.12	1.42	2.06	1.8	1.19	5.26	76.11
2019	Midea Group Co.,ltd.	0.644	0.067072	0.235145	0.162692	0.151242	6.01672	6.73268	4.61693	0.498126	2.7	2.71	4.06	2.2	1.57	0.23	2.78	3.5	6.73	4.62	70.72
2020	Midea Group Co.,ltd.	0.655263	0.022654	0.221404	0.155736	0.150529	6.73661	3.12771	1.47763	6.47995	3	2.61	7.6	0.26	6.4	0.68	2.69	3.4	3.13	1.48	72.67
2021	Midea Group Co.,ltd.	0.652464	0.201782	0.215208	0.085224	0.145565	5.68112	6.90494	5.72555	11.5854	0.4	2.57	3.35	2.26	6.46	1.33	2.65	3.8	6.9	5.73	72.09
2019	Tangshan Jidong Cement Co.,Ltd.	0.525172	0.118594	0.170075	-0.015002	0.171937	7.45665	1.71638	4.06374	6.32108	0.6	2.26	2.47	0.5	3.1	0.83	2.35	1.5	1.72	4.06	87.09
2020	Tangshan Jidong Cement Co.,Ltd.	0.454608	0.028186	0.161237	0.114828	0.163169	8.3778	1.55218	6.7273	2.68102	1.1	2.2	1.29	6.59	2.54	1.67	2.29	2.9	1.55	6.73	90.93
2021	Tangshan Jidong Cement Co.,Ltd.	0.440104	0.024181	0.1238	0.050682	0.069266	8.21889	4.34313	3.44236	9.18834	3.2	1.94	3.25	6.32	2.2	8.14	2.05	0.7	4.34	3.44	83.09
2019	Livzon Pharmaceutical Group Inc.	0.317149	0.059142	0.119067	0.044712	0.032514	2.862	1.39441	1.63794	10.6627	6.7	1.91	2.43	9.3	1.11	6	2.02	1.3	1.39	1.64	71.35
2020	Livzon Pharmaceutical Group Inc.	0.337565	0.121018	0.156255	0.111187	0.074886	2.42875	3.11321	4.4555	2.96215	4.9	2.16	5.29	6.15	0.31	8.56	2.26	1.5	3.11	4.46	78.63
2021	Livzon Pharmaceutical Group Inc.	0.360313	0.14671	0.136405	0.049189	0.053975	2.5221	4.83182	1.5317	17.9784	4.9	2.03	4.15	6.94	3.78	0.65	2.13	1.5	4.83	1.53	80.58
2019	Jilin Aodong Pharmaceutical Group Co.,Ltd.	0.130081	-0.070906	0.062081	0.0565	0.054538	1.73938	2.24465	4.36816	14.72	0.9	1.51	7.06	5.34	1.31	1.82	1.65	0.55	2.24	4.37	80.24
2020	Jilin Aodong Pharmaceutical Group Co.,Ltd.	0.139806	-0.270928	0.071885	0.048323	0.066098	1.63799	0.167	2.14133	13.8753	0.8	1.58	7.8	5.68	6.25	2.68	1.71	0.7	0.12	2.14	76.7
2021	Jilin Aodong Pharmaceutical Group Co.,Ltd.	0.138597	0.023144	0.070725	0.064153	0.060209	1.83089	5.95872	4.48103	19.2583	0.6	1.57	1	7.87	7.73	2.58	1.7	0.6	5.96	4.48	77.85
2019	Gree Electric Appliances,INC.Of Zhuhai	0.604033	0.002421	0.221578	0.210057	0.186452	5.87646	3.57297	7.59357	1.71368	2.4	2.62	4.02	7.13	6.63	2.66	2.69	5.6	3.57	7.59	77.3
2020	Gree Electric Appliances,INC.Of Zhuhai	0.5814	-0.149674	0.190616	0.043132	-0.015031	4.38288	1.61526	4.88071	18.8557	1.9	2.4	0.53	6.25	4.62	7.78	2.49	6.4	1.62	4.88	78.47
2021	Gree Electric Appliances,INC.Of Zhuhai	0.662309	0.112357	0.211552	-0.076617	0.049481	3.28074	5.20039	6.0859	4.74128	3.2	2.55	2.94	8.53	1.59	7.29	2.62	6.6	5.2	6.09	80.99
2019	BOE Technology Group Co.,Ltd.	0.585627	0.195149	-0.003376	0.171991	-0.008242	7.83286	2.29409	0.102	6.24908	4.35	1.06	4.7	6.79	4.32	0.9	1.22	1.5	2.29	0.11	81.25
2020	BOE Technology Group Co.,Ltd.	0.591291	0.167957	0.026115	0.229268	0.006083	5.98805	6.39369	6.85598	4.93051	6.6	1.26	3.08	9.27	1.17	1.79	1.41	1.4	6.39	6.86	79.79
2021	BOE Technology Group Co.,Ltd.	0.517767	0.617895	0.14032	0.250727	0.114943	5.54913	4.13758	6.59692	8.82617	5.7	2.05	3.13	8.48	6.61	1.46	2.16	1.3	4.14	6.6	80.26
2019	Beijing New Building Materials Public Limited Company	0.322458	0.060335	0.031397	0.007174	0.02236	5.55346	1.12455	8.25701	12.113	2	1.3	2.87	1.35	2.32	8.57	1.45	1.9	1.12	8.26	83.54
2020	Beijing New Building Materials Public Limited Company	0.238294	0.261173	0.17325	0.200252	0.13638	6.27638	4.51625	3.0463	1.40901	1.8	2.28	0.67	2.75	3.05	0.87	2.37	1.9	4.52	3.05	84.77
2021	Beijing New Building Materials Public Limited Company	0.265219	0.254904	0.181906	0.116961	0.14316	5.38569	7.42796	1.51031	11.0441	1.2	2.34	3.87	0.45	1.14	6.94	2.43	1.7	7.43	1.51	84.44
2019	HuBei Energy Group Co.,Ltd.	0.443433	0.284621	0.053562	0.143942	0.035404	30.2917	0.709829	7.66619	15.3781	1.7	1.45	0.21	9.56	7.08	7.97	1.59	1.2	0.71	7.67	79.19
2020	HuBei Energy Group Co.,Ltd.	0.417383	0.0767	0.078713	0.043369	0.059812	29.2053	1.85097	3.49557	18.4225	2	1.63	3.47	2.47	6.01	6.9	1.76	1.7	1.85	3.5	79.92
2021	HuBei Energy Group Co.,Ltd.	0.502486	0.32865	0.06615	0.037108	0.040908	23.5563	5.10944	0.181688	2.9642	1.6	1.54	5.59	5.63	3.92	8.19	1.67	0.5	5.11	0.18	79.11
2019	China Resources Sanjiu Medical&Pharmaceutical Co.,Ltd.	0.359223	0.094891	0.166054	0.153412	0.153905	3.32573	4.49605	1.11266	17.7046	0.2	2.23	4.87	4.25	7.47	3.64	2.33	4.8	4.5	1.11	80.46
2020	China Resources Sanjiu Medical&Pharmaceutical Co.,Ltd.	0.361247	-0.072416	0.115053	0.075002	0.087239	2.85859	0.751132	6.84981	14.9521	0.7	1.88	5.3	9.48	7.44	7.48	1.99	2.2	0.75	6.85	79.75
2021	China Resources Sanjiu Medical&Pharmaceutical Co.,Ltd.	0.353599	0.123393	0.13243	0.117623	0.08613	2.63649	7.47285	3.38243	4.49909	0.8	2	0.29	1.27	1.12	1.35	2.11	1.9	7.47	3.38	81.85
2019	Shandong Sun paper Co.,Ltd.	0.544827	0.045677	0.149495	0.164038	0.151896	7.08063	1.34825	2.30508	1.85325	0.6	2.12	1.66	7.93	7.11	4.84	2.22	1.4	1.35	2.31	87.28
2020	Shandong Sun paper Co.,Ltd.	0.547247	-0.051578	0.121184	0.104675	0.117345	5.90591	7.23284	5.84402	7.84236	0.6	1.92	2.16	7.43	3.52	1.94	2.03	1.5	7.23	5.84	89.08
2021	Shandong Sun paper Co.,Ltd.	0.559779	0.482105	0.157685	0.158594	0.148265	7.43646	4.34351	8.53	16.0625	0.6	2.17	3.21	7.3	4.13	3.62	2.27	1.2	4.34	8.4	86.17
2019	Beijing Oriental Yuhong Waterproof Technology Co.,Ltd.	0.555674	0.292519	0.208362	0.231362	0.195529	5.70568	4.88817	3.02054	1.7601	3.5	2.52	7.12	8.91	1.95	5.49	2.6	1.2	4.89	3.02	85.47
2020	Beijing Oriental Yuhong Waterproof Technology Co.,Ltd.	0.467405	0.196979	0.228361	0.489073	0.220765	11.2218	0.529665	4.74501	9.20056	0.2	2.66	4.87	8.94	3.29	3.09	2.73	3.9	0.53	4.75	84.9
2021	Beijing Oriental Yuhong Waterproof Technology Co.,Ltd.	0.463464	0.469565	0.157899	0.799184	0.148835	15.4029	1.54595	4.88396	9.06003	3.1	2.17	6.96	5.15	0.72	4.78	2.27	1.2	1.55	4.88	86.38
2019	NAURA Technology Group Co.,Ltd.	0.555856	0.220967	0.060597	0.626108	0.058795	0.654704	1.01541	3.99375	19.0497	3.66	1.5	3.84	8.62	1.16	5.25	1.64	2.5	1.02	3.99	76.18
2020	NAURA Technology Group Co.,Ltd.	0.59403	0.492256	0.088739	0.165827	0.088293	0.764489	7.86255	4.83054	1.59087	6.8	1.7	0.93	0.44	5.43	0.5	1.82	2.4	7.86	4.83	76.14
2021	NAURA Technology Group Co.,Ltd.	0.446186	0.598978	0.069388	1.41829	0.067375	0.720205	7.66826	7.79523	4.89006	6.8	1.56	6.97	8.26	1.56	3.84	1.7	2.6	7.67	7.8	79.28
2019	Hangzhou Robam Appliances Co.,Ltd.	0.345256	0.045212	0.231457	0.137572	0.195342	2.61367	2.37054	6.66311	18.0742	1.3	2.68	6.87	1.59	2.89	0.36	2.75	0.2	2.37	6.66	67.64
2020	Hangzhou Robam Appliances Co.,Ltd.	0.342265	0.047424	0.205932	0.174856	0.173737	2.52855	3.73471	2.33455	0.0126	0.9	2.51	4.02	7.74	2.83	0.62	2.59	0.4	3.73	2.33	70.53
2021	Hangzhou Robam Appliances Co.,Ltd.	0.369622	0.248392	0.153865	0.069843	0.110784	2.69086	5.33989	3.1291	15.9308	1.7	2.15	2.17	6.47	3.78	3.8	2.25	0.8	5.34	3.13	69.88
2019	Chengdu Kanghong Pharmaceutical Group Co.,Ltd.	0.207047	0.116535	0.155434	0.131391	0.114203	0.988952	0.969978	0.465019	6.08566	8.3	2.16	7.44	0.21	6.04	5.51	2.26	3.7	0.97	0.47	82.9
2020	Chengdu Kanghong Pharmaceutical Group Co.,Ltd.	0.177877	0.011666	-0.046884	0.2457	-0.059141	1.35341	3.15141	0.197196	17.0196	8.7	0.76	4.83	4.89	0.92	5.85	0.94	2.7	3.15	0.2	81.64
2021	Chengdu Kanghong Pharmaceutical Group Co.,Ltd.	0.122351	0.094044	0.068973	0.060666	0.056984	1.18308	7.70476	1.17516	2.53231	8.5	1.56	1.66	7.57	6.18	4.46	1.69	2.6	7.7	1.18	74.84
2019	Cosco Shipping Energy Transportation Co.,ltd.	0.557005	0.129747	0.094836	-0.003573	0.018439	14.3271	5.72416	4.02227	5.86083	4.36	1.74	5.1	2.29	7.52	1.5	1.86	5.81	5.72	4.02	79.71
2020	Cosco Shipping Energy Transportation Co.,ltd.	0.460242	0.180452	0.023634	0.220613	0.049216	13.3074	6.15096	0.566802	14.6325	6.7	1.25	1.55	4.58	5.23	0.7	1.4	3	6.15	0.57	79.6
2021	Cosco Shipping Energy Transportation Co.,ltd.	0.496164	-0.224971	0.073662	-0.159542	-0.034679	11.4571	0.336279	4.4265	0.917641	7	1.59	7.63	7.66	7.03	0.36	1.72	2.4	0.34	4.43	80.57
2019	Huadian Power International Corporation Limited	0.656097	0.059858	-0.155641	0.179189	0.039425	24.6323	0.282175	7.87076	12.8165	6.5	0	6.63	3.22	7.53	1.27	0.23	1.2	0.28	7.87	69.89
2020	Huadian Power International Corporation Limited	0.603749	-0.031076	0.056145	0.175953	0.036931	31.8763	6.4221	6.721	19.3016	6.5	1.47	0.99	0.36	7.26	4.83	1.61	2.7	6.42	6.72	76.08
2021	Huadian Power International Corporation Limited	0.663867	0.150734	0.062139	-0.038242	-0.11139	17.877	6.9617	5.75874	0.438429	5.5	1.51	2.14	2.25	0.57	5	1.65	1.9	6.96	5.76	77.62
2019	China Resources Double-crane Pharmaceutical Co.,Ltd.	0.230588	0.140534	0.097321	0.097105	0.094524	2.95249	2.56144	5.56011	12.4046	5.9	1.76	2.18	7.18	0.72	4.08	1.88	3.5	2.56	5.56	80.65
2020	China Resources Double-crane Pharmaceutical Co.,Ltd.	0.244796	-0.093492	0.122912	0.080726	0.08204	2.39948	6.8493	3.22983	14.5822	4.5	1.93	0.19	4.51	2.61	3.82	2.04	2.8	6.85	3.23	81.31
2021	China Resources Double-crane Pharmaceutical Co.,Ltd.	0.233949	0.071447	0.108083	0.117262	0.047113	2.38659	6.35362	5.28231	5.93255	5.1	1.83	0.1	3.22	4.09	6.33	1.95	2.3	6.35	5.28	78.21
2019	Shanghai Fosun Pharmaceutical(Group)Co.,Ltd.	0.484966	0.147156	0.09999	0.167045	0.07526	2.88927	5.19299	7.68139	11.5447	6.44	1.77	5.42	1.48	0.15	2.06	1.89	5.4	5.19	7.68	78.86
2020	Shanghai Fosun Pharmaceutical(Group)Co.,Ltd.	0.450514	0.060235	0.095488	0.172942	0.065775	2.55888	3.92533	0.934607	15.2267	8.2	1.74	3.39	5.49	7.96	0.55	1.87	3.8	3.93	0.93	80.85
2021	Shanghai Fosun Pharmaceutical(Group)Co.,Ltd.	0.481471	0.287	0.085681	0.052002	0.079249	3.64584	4.63279	5.23868	11.3331	8.5	1.67	2.42	7.67	7.48	6.6	1.8	2.5	4.63	5.24	79.66
2019	Zhejiang Medicine Co.,Ltd.	0.203637	0.027	0.094164	0.020794	-0.075423	2.8686	0.225593	3.25216	2.23757	2.9	1.73	3.4	3.7	3.73	7.06	1.86	1.7	0.23	3.25	78.31
2020	Zhejiang Medicine Co.,Ltd.	0.235268	0.040177	0.035379	-0.026922	0.057645	2.84681	7.43547	4.27618	3.13806	2.9	1.33	2.28	2.56	7.95	6.93	1.47	1.8	7.44	4.28	73.74
2021	Zhejiang Medicine Co.,Ltd.	0.267312	0.245964	0.082147	0.14346	0.065699	2.84288	7.64252	6.4432	12.8285	3.2	1.65	2.43	3.39	2.35	5.36	1.78	2.1	7.64	6.44	70.39
2019	Guangzhou Baiyunshan Pharmaceutical Holdings Company Limited	0.543192	0.537908	0.876249	0.12296	0.105663	5.4128	2.43098	1.49406	14.8594	3.2	7.15	5.56	9.2	1.18	8.83	9	3.6	2.43	1.49	79.32
2020	Guangzhou Baiyunshan Pharmaceutical Holdings Company Limited	0.528025	-0.050469	0.132411	0.085257	0.085306	5.16087	0.530572	0.274244	9.21422	5.8	2	3.05	7.99	2.71	7.94	2.11	2.7	0.53	0.27	78.73
2021	Guangzhou Baiyunshan Pharmaceutical Holdings Company Limited	0.526199	0.119019	0.109612	0.110667	0.100162	5.27094	3.79542	8.0125	0.222466	6.7	1.84	2.93	5.23	4.55	8.76	1.96	3.3	3.8	8.01	77.14
2019	Shanying International Holdings CO.,LTD.	0.649931	-0.046194	0.188063	0.100332	0.099852	8.52568	6.80543	0.853162	13.1318	5.9	2.38	7.17	7.87	0.19	2.2	2.47	2.7	6.81	0.85	78.75
2020	Shanying International Holdings CO.,LTD.	0.620814	0.07436	0.090787	0.156807	0.078759	8.57521	2.07935	1.97917	9.25934	5.9	1.71	0.97	9.61	1.35	6.72	1.83	2.8	2.08	1.98	83.06
2021	Shanying International Holdings CO.,LTD.	0.64806	0.322945	0.080637	0.062108	0.069549	7.51073	6.38719	1.42848	10.0598	5.6	1.64	5.69	0.33	6.96	0.77	1.77	2.6	6.39	1.43	87.65
2019	Haier Smart Home Co.,ltd.	0.653303	0.095166	0.02694	0.164529	0.179001	4.92191	2.03332	6.24403	2.72833	5.6	1.27	3.82	5.99	6.84	6.47	1.42	3.2	2.03	6.24	77.86
2020	Haier Smart Home Co.,ltd.	0.665236	0.044649	0.189789	0.048025	0.133435	4.92606	2.43463	8.27334	0.475549	3.5	2.4	6.61	1.99	7.19	2.76	2.48	3.4	2.43	8.27	73.1
2021	Haier Smart Home Co.,ltd.	0.627135	0.085017	0.166238	0.190084	0.123	3.87172	2.92101	1.86989	17.8286	6.7	2.23	0.51	0.21	6.91	1.85	2.33	3.6	2.92	1.87	80.76
2019	Jilin Yatai(Group)Co.,Ltd.	0.689649	0.203982	0.02877	-0.014031	-0.01035	1.20485	5.98837	0.281969	4.55622	1.9	1.28	0.26	4.54	0.42	0.38	1.43	0.7	5.99	0.28	67.34
2020	Jilin Yatai(Group)Co.,Ltd.	0.689751	0.146244	-0.010459	-0.019094	-0.018369	1.49826	6.79808	4.42545	0.0984658	1.9	1.01	3.69	0.79	2.29	0.55	1.17	0.6	6.8	4.43	71.15
2021	Jilin Yatai(Group)Co.,Ltd.	0.711901	0.007961	-0.015122	-0.102307	-0.089378	1.41605	5.10289	1.40604	14.7531	1.7	0.98	1.21	5.68	4.85	6.97	1.14	0.8	5.1	1.41	69.2
2019	Longi Green Energy Technology Co.,ltd.	0.522885	0.496181	0.017014	0.681737	0.204442	3.6294	4.3626	1.40596	18.9257	2.4	1.2	1.17	8.24	0.46	4.83	1.35	3.2	4.36	1.41	77.6
2020	Longi Green Energy Technology Co.,ltd.	0.593791	0.659192	0.196402	0.258112	0.248169	3.53385	4.16692	4.227	6.17193	3	2.44	1.15	8.62	1.24	4.92	2.52	6.8	4.17	4.23	80.01
2021	Longi Green Energy Technology Co.,ltd.	0.513102	0.482732	0.244387	0.336783	0.192043	4.51871	6.65979	5.94537	15.5946	7.4	2.77	4.63	1.59	7.61	6.74	2.84	5.8	6.66	5.95	80.89
2019	MingYang Smart Energy Group Limited	0.795595	0.520274	0.073467	0.450836	0.084689	2.8471	1.24885	5.48313	12.9184	6.1	1.59	6.7	7.27	5.77	5.47	1.72	0.6	1.25	5.48	85.93
2020	MingYang Smart Energy Group Limited	0.707822	1.14016	0.093251	1.12698	0.079123	2.12312	7.24579	1.08365	11.0166	5.5	1.73	7.73	4.9	7.53	8.43	1.85	2.7	7.25	1.08	86.43
2021	MingYang Smart Energy Group Limited	0.699248	0.209336	0.086467	0.226037	0.158244	2.19131	6.70146	7.94472	14.0362	5.5	1.68	0.94	3.59	2.76	5.87	1.81	1.8	6.7	7.94	84.62
2019	Cosco Shipping Holdings Co.,ltd.	0.736389	0.250164	0.246266	0.226649	0.17609	32.7995	3.23978	1.07319	19.6956	0.44	2.79	3.84	8.12	3.83	7.22	2.85	3.74	3.24	1.07	76.69
2020	Cosco Shipping Holdings Co.,ltd.	0.710594	0.133739	0.149725	0.138471	0.201306	44.7205	4.84907	7.91146	14.2754	0.7	2.12	4.75	7.12	3.06	3.92	2.22	3.3	4.85	7.91	78.79
2021	Cosco Shipping Holdings Co.,ltd.	0.567623	0.948475	0.167573	1.27277	1.01102	35.1071	0.771337	6.90972	8.59397	0.8	2.24	4.26	5.46	5.79	4.54	2.34	4.4	0.77	6.91	79.14
2019	China National Nuclear Power Co.,Ltd.	0.740297	0.172031	0.051752	0.080318	0.077689	1.39301	0.851652	3.3537	4.60205	0.74	1.44	0.75	1.64	5.18	1.96	1.58	3.2	0.85	3.35	82.09
2020	China National Nuclear Power Co.,Ltd.	0.69485	0.134788	0.093123	0.249283	0.080491	1.4073	6.27897	2.16646	14.3122	0.8	1.73	7.6	0.61	4.55	1.19	1.85	2.2	6.28	2.17	81.66
2021	China National Nuclear Power Co.,Ltd.	0.694161	0.193027	0.093975	0.075446	0.100362	1.50864	5.80576	0.905109	6.94169	0.8	1.73	7.18	2.19	2.6	2.79	1.86	6.1	5.81	0.91	83.64
2019	Wuxi Apptec Co.,Ltd.	0.404575	0.338946	0.142028	-0.041592	0.084398	4.44804	1.28031	2.71349	5.77821	7	2.07	2.45	2.28	3.75	4.07	2.17	3.24	1.28	2.71	81.18
2020	Wuxi Apptec Co.,Ltd.	0.293202	0.284584	0.10979	0.879324	0.068583	3.75492	0.380054	6.6684	4.83408	7.6	1.84	3.14	4.91	5.49	0.2	1.96	3	0.38	6.67	80.64
2021	Wuxi Apptec Co.,Ltd.	0.296947	0.385049	0.091271	0.184574	0.102604	2.43732	2.67244	1.51198	8.19478	7.1	1.71	1.24	1.67	3.82	2.27	1.84	3.3	2.67	1.51	79.91
2019	Opple Lighting Co.,Ltd.	0.38125	0.043852	0.078911	0.156464	0.113847	6.54483	7.11288	7.13968	0.64502	0.5	1.63	0.92	5.22	4.6	2.71	1.76	1.8	7.11	7.14	77.1
2020	Opple Lighting Co.,Ltd.	0.386469	-0.046096	0.177569	0.046976	0.087481	6.1946	2.84008	5.60279	1.50862	0.4	2.31	0.7	2.27	1.65	5.15	2.4	1.4	2.84	5.6	77.48
2021	Opple Lighting Co.,Ltd.	0.357722	0.110028	0.15229	0.110011	0.100655	6.97681	3.46981	5.16763	2.20232	0.7	2.14	6.74	1.38	5.74	0.78	2.24	1.4	3.47	5.17	76.39
2019	Anhui Conch Cement Company Limited	0.203923	0.222953	0.140967	0.222497	0.200337	18.5452	6.56201	5.53755	16.0887	0.6	2.06	1.21	4.68	4.93	2.37	2.16	1.5	6.56	5.54	77.78
2020	Anhui Conch Cement Company Limited	0.162987	0.122348	0.241371	0.181958	0.175674	17.5389	2.21787	6.23193	9.75038	0.6	2.75	5.57	0.16	4.66	1.96	2.82	3.74	2.22	6.23	77.13
2021	Anhui Conch Cement Company Limited	0.167836	-0.047038	0.21621	0.137653	0.126582	11.7793	6.58392	0.841654	4.07966	0.4	2.58	6.37	9.68	1.33	1.39	2.65	1.2	6.58	0.84	77.44
2019	BBMG Corporation	0.707464	0.104823	-0.156179	0.041872	0.049556	0.547012	6.37557	2.42732	7.00981	5.9	0	0.68	5.19	1.34	8.26	0.22	1.5	6.38	2.43	79.21
2020	BBMG Corporation	0.675801	0.176148	0.062742	0.144489	0.050202	0.705658	2.18864	6.15809	7.22578	4.7	1.52	4.48	1.2	2.25	8.04	1.65	4.9	2.19	6.16	80.08
2021	BBMG Corporation	0.666382	0.144712	0.054585	0.011409	0.044867	0.873573	6.17815	3.43591	5.97122	5.9	1.46	0.7	1.12	7.61	6.46	1.6	1.3	6.18	3.44	80.24
2019	Gotion High-tech Co.,ltd.	0.64022	-0.032787	0.005337	0.059163	0.005366	0.833485	0.454498	0.366552	19.3571	2.8	1.12	4.72	5.9	3.4	1.79	1.28	1	0.45	0.37	70.86
2020	Gotion High-tech Co.,ltd.	0.602102	0.355993	0.013264	0.223006	0.013442	1.53571	0.648836	2.44804	4.71603	2.2	1.17	4.89	2.99	6.41	6.41	1.33	1.3	0.65	2.45	71.11
2021	Gotion High-tech Co.,ltd.	0.55577	0.540113	0.003971	0.74933	-0.004612	1.85225	6.04645	6.10399	5.90675	2.3	1.11	1.16	1.02	5	0.78	1.27	1.2	6.05	6.1	67.95
2019	Tcl Zhonghuan Renewable Energy Technology Co.,ltd.	0.581654	0.227633	0.061379	0.306828	0.060797	4.005	0.902355	8.13801	19.801	7.7	1.51	5.02	2.76	1.15	0.19	1.64	2.4	0.9	8.14	77.03
2020	Tcl Zhonghuan Renewable Energy Technology Co.,ltd.	0.521772	0.12849	0.052544	0.36659	0.048288	2.71818	2.45738	8.47324	5.64952	7.5	1.45	5.12	4.58	5.21	7.46	1.59	1.8	2.46	8.4	77.48
2021	Tcl Zhonghuan Renewable Energy Technology Co.,ltd.	0.465631	1.15696	0.106435	0.483893	0.108498	3.94018	2.14718	2.51859	5.72314	7.7	1.82	5.08	6.54	7.8	8.08	1.94	1.7	2.15	2.52	79.82
2019	C&S Paper Co.,Ltd.	0.323462	0.168424	0.148107	0.231261	0.14159	5.18941	4.93401	1.48961	15.342	6.6	2.11	0.54	7.22	1.12	0.74	2.21	3.3	4.93	1.49	79.83
2020	C&S Paper Co.,Ltd.	0.325776	0.179145	0.179663	0.236728	0.181548	4.85576	1.2458	7.10151	15.3494	6.6	2.33	2.41	8.25	0.92	6.59	2.41	2.2	1.25	7.1	82.15
2021	C&S Paper Co.,Ltd.	0.347785	0.169532	0.118416	-0.026843	0.10092	4.11706	0.93455	7.68866	16.1482	6.6	1.9	1.31	5.82	0.34	8.8	2.02	2.4	0.93	7.69	84.06
2019	Sunwoda Electronic Co.,ltd.	0.745913	0.241041	0.125151	0.111257	0.119602	8.62694	7.69509	1.98599	6.36833	6	1.95	7.85	3.84	1.88	6	2.06	3.2	7.7	1.99	80.07
2020	Sunwoda Electronic Co.,ltd.	0.766975	0.176368	0.111965	0.192488	0.106842	7.09381	7.15136	7.14558	17.2014	6	1.86	1.59	6.18	6.63	3.42	1.97	2.8	7.15	7.15	77.4
2021	Sunwoda Electronic Co.,ltd.	0.67749	0.258195	0.06219	0.923513	0.056453	10.146	3.5594	8.23723	15.1582	6	1.51	1.19	8.48	6.17	3.56	1.65	4.3	3.56	8.24	80.98
2019	BGI Genomics Co.,Ltd.	0.255212	0.104087	0.063285	0.034964	0.057196	3.74005	5.52066	6.97694	7.71333	2.3	1.52	0.99	2.43	0.62	7.79	1.66	4.4	5.52	6.98	74.87
2020	BGI Genomics Co.,Ltd.	0.461749	1.99857	0.348845	0.369163	0.482813	3.26601	7.5489	1.80163	15.8846	3	3.5	3.88	5.17	2.2	5.61	3.52	3.1	7.55	1.8	77.12
2021	BGI Genomics Co.,Ltd.	0.337642	-0.194242	0.156515	0.566824	0.164375	3.18619	5.60429	3.58278	15.417	4.2	2.17	6.54	8.51	2.09	3.57	2.26	2.1	5.6	3.58	79.02
2019	Flat Glass Group Co.,Ltd.	0.519511	0.568901	0.094705	0.230121	0.184856	6.70914	1.10613	3.4535	18.3123	5.2	1.74	3.33	7.99	2.57	4.37	1.86	1.8	1.11	3.45	79.81
2020	Flat Glass Group Co.,Ltd.	0.41017	0.302408	0.158932	0.603129	0.265772	6.86652	3.40451	3.66935	19.1891	4.1	2.18	0.97	1.02	7.32	7.55	2.28	1.5	3.4	3.67	76.66
2021	Flat Glass Group Co.,Ltd.	0.41193	0.391797	0.225134	0.632424	0.218768	2.43509	2.37445	1.51686	6.72881	2.5	2.64	3.28	3.92	6.99	0.34	2.71	2.5	2.37	1.52	79.12
2019	China Vanke CO.,LTD.	0.84359	0.235873	0.203754	0.148367	0.192307	0.2835	4.93585	0.377367	15.4461	0.6	2.49	4.57	0.71	6.24	4.02	2.57	3.3	4.94	0.38	85.66
2020	China Vanke CO.,LTD.	0.812835	0.139219	0.169499	0.292947	0.146773	0.3126	4.04505	5.27034	17.7675	0.9	2.26	1.96	6.56	6.37	6.9	2.35	4.07	4.05	5.27	86.21
2021	China Vanke CO.,LTD.	0.797398	0.080375	0.096925	0.122707	0.073	0.3414	6.4988	7.74932	9.35654	2	1.75	0.9	4.77	0.66	8.67	1.87	6.52	6.5	7.75	86.72
2019	Wuliangye Yibin Co.,Ltd.	0.284791	0.252008	0.239543	0.168561	0.145898	9.3842	1.09051	2.46305	13.0525	2.18	2.74	1.58	0.33	0.71	1.81	2.81	3.9	1.09	2.46	83.26
2020	Wuliangye Yibin Co.,Ltd.	0.229469	0.14372	0.238306	0.153256	0.141802	8.8015	7.86741	3.80677	11.0549	3.3	2.73	2.09	1.49	1.25	2.32	2.8	4.7	7.87	3.81	83.51
2021	Wuliangye Yibin Co.,Ltd.	0.252387	0.155056	0.24171	0.155354	0.144139	7.1008	3.11786	2.3346	13.7776	3.3	2.76	1.68	5.58	0.3	4.94	2.82	5.3	3.12	2.33	80.3
2019	Aier Eye Hospital Group Co.,Ltd.	0.409594	0.247426	0.203789	0.176229	0.159585	1.0051	1.25578	2.42883	15.9061	3.7	2.49	4.34	5.96	5.4	2.47	2.57	3.1	1.26	2.43	83.51
2020	Aier Eye Hospital Group Co.,Ltd.	0.314558	0.192421	0.176224	0.516814	0.134878	1.1009	5.11789	1.13927	10.9469	2.5	2.3	5.32	0.52	6.49	3.44	2.39	5.4	5.12	1.14	85.54
2021	Aier Eye Hospital Group Co.,Ltd.	0.440521	0.259259	0.202052	0.147565	0.175268	1.198	6.68032	3.64373	17.8991	4.7	2.48	2.82	7.56	7.42	3.05	2.56	4	6.68	3.64	83.99
2019	Chongqing Zhifei Biological Products Co.,Ltd.	0.474766	1.025	0.411745	0.374666	0.374666	13.8138	6.68805	4.71778	9.30158	6	3.93	4.43	1.45	2.04	8.17	3.93	6.71	6.69	4.72	71.17
2020	Chongqing Zhifei Biological Products Co.,Ltd.	0.457868	0.43477	0.400226	0.435215	0.435215	13.4301	5.27279	6.60512	7.74745	6.2	3.85	6.71	2.76	4.8	0.19	3.85	1.2	5.27	6.61	71.81
2021	Chongqing Zhifei Biological Products Co.,Ltd.	0.412353	1.01788	0.578152	1.14061	1.09988	13.5321	3.15937	6.64664	19.4056	6.5	5.09	2.65	4.59	2.43	7.11	5.01	1.3	3.16	6.65	73.9
2019	Shenzhen Kangtai Biological Products Co.,Ltd.	0.303151	-0.036477	0.20859	0.502753	0.263568	2.8747	2.9578	4.93923	18.196	0.9	2.53	5.37	6.51	1.26	5	2.6	2.4	2.96	4.94	74.69
2020	Shenzhen Kangtai Biological Products Co.,Ltd.	0.221302	0.163557	0.091002	1.70981	0.067772	3.147	5.06099	4.91346	2.04768	1.3	1.71	5.43	9.13	4.05	4.17	1.84	1.8	5.06	4.91	76.34
2021	Shenzhen Kangtai Biological Products Co.,Ltd.	0.352128	0.61513	0.137822	0.228219	0.054434	2.8953	0.816509	8.04196	15.8944	1.4	2.04	3.65	7.37	6.86	0.64	2.14	3.2	0.82	8.04	77.11
2019	Contemporary Amperex Technology Co.,limited	0.583749	0.546304	0.118818	0.198513	0.120191	0.7705	1.49434	2.3077	19.5238	1	1.9	2.34	7.01	4.6	6.47	2.02	1.1	1.49	2.31	73.08
2020	Contemporary Amperex Technology Co.,limited	0.558196	0.098966	0.088214	0.640156	0.087113	0.6803	0.929405	3.82751	17.8421	1.5	1.69	2.85	5.56	3.84	2.07	1.82	0.95	0.93	3.83	77.47
2021	Contemporary Amperex Technology Co.,limited	0.698953	1.59056	0.192834	0.338573	0.238903	1.3199	0.353035	2.56404	5.69853	1	2.42	1.81	4.5	3.07	4.02	2.5	0.37	0.35	2.56	77.28
2019	Kweichow Moutai Co.,Ltd.	0.224899	0.150972	0.794495	0.2084	0.189309	3.5009	1.95391	6.891	19.6458	2.625	6.58	2.27	0.47	6.84	1.16	6.43	3.32	1.95	6.89	82.49
2020	Kweichow Moutai Co.,Ltd.	0.214039	0.102853	0.309918	0.182161	0.177539	2.9337	3.01303	4.19805	6.00483	2.5	3.23	4.48	3.72	0.38	2.21	3.26	3.2	3.01	4.2	82.22
2021	Kweichow Moutai Co.,Ltd.	0.228127	0.117059	0.295273	0.174319	0.16913	3.5871	4.03981	3.53197	8.9975	3.125	3.13	1.6	9.48	0.69	7.23	3.17	3.21	4.04	3.53	79.67
2019	Yonghui Superstores Co.,Ltd.	0.329491	0.162166	0.02829	0.0526	0.172331	0.3046	0.234045	1.86404	6.71522	7.625	1.28	4.05	6.62	6.01	4.92	1.43	0.25	0.23	1.86	85.37
2020	Yonghui Superstores Co.,Ltd.	0.317184	0.151286	0.32271	-0.002993	0.179669	0.3011	0.701508	8.43477	10.5149	7.75	3.32	5.19	6.55	4.26	8.82	3.35	0.72	0.7	8.43	81.75
2021	Yonghui Superstores Co.,Ltd.	0.295097	0.097059	0.317813	-0.056809	0.173236	0.2886	2.74567	4.78577	0.617078	6.25	3.28	0.2	1.06	5.66	7.82	3.32	2.77	2.75	4.79	75.49
2019	Foshan Haitian Flavouring and Food Company Ltd.	0.609298	0.203644	0.003683	0.195126	0.010307	32	2.51006	8.43846	14.4609	2.5	1.11	5.23	5.92	0.34	0.41	1.27	2.53	2.51	8.44	79.19
2020	Foshan Haitian Flavouring and Food Company Ltd.	0.63686	0.09805	0.071028	0.214989	0.07706	31	2.10209	1.74169	1.40953	2.625	1.57	5.83	1.61	4.46	2.98	1.71	2.12	2.1	1.74	73.26
2021	Foshan Haitian Flavouring and Food Company Ltd.	0.844662	-0.022932	0.081066	0.165318	-0.096828	30	0.886642	3.78157	19.638	4.9	1.64	0.45	7.82	4.54	4.89	1.77	3.8	0.89	3.78	77.65
2019	Renrenle Commercial Group Co.,Ltd.	0.694477	-0.06522	0.025336	0.024715	0.025995	32	3.08689	5.88674	12.0846	3.625	1.26	5.5	7.83	0.63	2.04	1.41	3.11	3.09	5.89	68
2020	Renrenle Commercial Group Co.,Ltd.	0.689391	-0.213069	0.023704	0.007195	0.02428	34	3.00407	0.573275	17.0618	3.375	1.25	5.27	7.66	4.04	0.26	1.4	3.02	3	0.57	69.84
2021	Renrenle Commercial Group Co.,Ltd.	0.894361	-0.148069	-0.0387063	-0.576995	-0.581075	35	3.66836	4.75867	3.37875	3.75	0.81	2.67	3.2	4.69	2.82	0.99	3.69	3.67	4.76	67.62
2019	Dongrui Food Group Co.,Ltd.	0.332479	0.421029	0.459742	1.57673	0.850968	8.45391	0.70767	0.263948	9.4751	6.059	4.27	4.63	7.57	0.4	1.13	4.24	2.76	0.71	0.26	69.46
2020	Dongrui Food Group Co.,Ltd.	0.310462	0.567104	0.566748	1.57673	0.952054	6.6454	4.08345	4.2958	14.8106	7.079	5.01	0.92	1.64	0.95	1.33	4.94	6.47	4.08	4.3	67.17
2021	Dongrui Food Group Co.,Ltd.	0.156169	-0.230253	0.068307	1.57673	0.060284	2.95636	0.865502	8.24056	12.4565	4.712	1.55	2.15	2.28	5.04	1.49	1.69	2.39	0.87	8.24	64.96
2019	Guangdong Jushen Logistics Co.,Ltd.	0.433718	0.800231	0.478315	1.89933	0.916866	32.9751	1.51582	1.43137	11.2675	6.478	4.39	7.5	9.54	7.62	1.46	4.36	4.05	1.52	1.43	60.8
2020	Guangdong Jushen Logistics Co.,Ltd.	0.312212	0.224808	0.357272	1.89933	0.555867	91.7528	2.23007	4.08543	15.9239	3.086	3.56	0.8	8.93	0.25	8.32	3.57	4.01	2.23	4.09	64.98
2021	Guangdong Jushen Logistics Co.,Ltd.	0.287119	-0.234762	0.063644	1.89933	-0.040176	15.9768	4.14821	5.92353	11.0808	2.967	1.52	2.36	6.33	6.23	2.87	1.66	1.74	4.15	5.92	69.09
2019	Inner Mongolia Dazhong Mining Co.,Ltd.	0.773241	0.669499	0.25778	1.20232	0.347309	15.2657	3.43076	2.16016	16.3028	7.362	2.87	2.35	4.78	3.93	7.53	2.92	3.78	3.43	2.16	65.09
2020	Inner Mongolia Dazhong Mining Co.,Ltd.	0.697974	-0.027551	0.262876	1.20232	0.356624	13.0607	2.41033	4.23865	7.1036	1.608	2.9	7.14	2.48	2.84	1.25	2.96	3.45	2.41	4.24	67.79
2021	Inner Mongolia Dazhong Mining Co.,Ltd.	0.402356	0.961014	0.325485	1.20232	0.257328	8.15455	3.49687	3.59096	18.2609	3.629	3.34	6.92	6.4	1.41	9	3.37	7.16	3.5	3.59	67.99
2019	Nanjing Sheng Hang Shipping Co.,Ltd.	0.347521	0.293423	0.096378	0.776306	0.106657	29.1216	6.7064	8.33676	13.0573	1.614	1.75	6.41	3.32	0.25	5.08	1.87	2.47	6.71	8.34	77.83
2020	Nanjing Sheng Hang Shipping Co.,Ltd.	0.271535	0.255413	0.151508	0.776306	0.178562	17.6443	4.79536	8.28153	13.5124	4.613	2.13	5.47	5.84	6.9	4.74	2.23	7.67	4.8	8.28	62.33
2021	Nanjing Sheng Hang Shipping Co.,Ltd.	0.266707	0.276436	0.099134	0.776306	0.09554	12.6973	3.82655	2.32674	15.1168	5.551	1.77	6.01	8.13	0.27	6.15	1.89	4.36	3.83	2.33	68.71
2019	Tianjin Yiyi Hygiene Products Co.,Ltd.	0.244235	0.137563	0.206167	1.42248	0.25971	18.6285	4.75597	5.08338	7.31232	3.685	2.51	0.35	8.27	4.92	8.47	2.59	1.82	4.76	5.08	61.18
2020	Tianjin Yiyi Hygiene Products Co.,Ltd.	0.219247	0.207568	0.273024	1.42248	0.375561	16.9735	1.05775	6.50789	2.73597	4.947	2.97	3.43	0.78	2.37	1.85	3.02	2.81	1.06	6.51	60.34
2021	Tianjin Yiyi Hygiene Products Co.,Ltd.	0.123094	0.055606	0.06612	1.42248	-0.01564	7.76155	1.95916	4.42332	9.25168	6.148	1.54	4.61	3.15	7.42	0.7	1.67	2.15	1.96	4.42	77.47
2019	Shandong Link Science And Technology Co.,ltd.	0.532769	0.032068	0.151348	1.348	0.178339	18.2463	6.83454	3.34397	3.54712	7.947	2.13	1.29	1.43	0.55	4.06	2.23	5.77	6.83	3.34	77.71
2020	Shandong Link Science And Technology Co.,ltd.	0.521725	0.025186	0.213038	1.348	0.270709	15.4375	7.24622	1.42332	19.69	4.224	2.56	4.81	9	2.57	0.14	2.63	6.93	7.25	1.42	64.37
2021	Shandong Link Science And Technology Co.,ltd.	0.303594	0.452891	0.124161	1.348	0.058741	8.64992	4.09882	8.47163	3.97663	5.039	1.94	7.62	7.62	2.21	0.77	2.05	2.58	4.1	8.47	68.91
2019	Hunan Valin Wire&cable Co.,ltd.	0.476666	0.239473	0.09786	0.585353	0.108475	8.30822	7.30118	4.98155	19.0187	3.284	1.76	7.83	1.97	2.42	0.31	1.88	3.47	7.3	4.98	71.24
2020	Hunan Valin Wire&cable Co.,ltd.	0.462695	0.129919	0.107178	0.585353	0.120044	11.5722	0.697739	5.34251	15.7718	6.369	1.82	4.71	2.21	4.85	5.25	1.94	2	0.7	5.34	79.21
2021	Hunan Valin Wire&cable Co.,ltd.	0.471106	0.49741	0.097166	0.585353	0.049319	7.08235	5.9759	6.55952	12.4278	4.129	1.75	5.75	5.02	6.35	0.81	1.88	3.71	5.98	6.56	75.38
2019	Guangdong Hongxing Industrial Co.,ltd.	0.314728	0.172404	0.219157	1.25991	0.280667	4.93582	4.91138	6.36426	15.665	1.245	2.6	1.42	6.7	0.73	5.31	2.67	7	4.91	6.36	68.58
2020	Guangdong Hongxing Industrial Co.,ltd.	0.302016	0.121913	0.24208	1.25991	0.319401	5.75668	1.21093	0.297142	2.3892	1.149	2.76	6.78	7.3	1.48	8.39	2.82	0.23	1.21	0.3	67.99
2021	Guangdong Hongxing Industrial Co.,ltd.	0.195666	0.13551	0.081719	1.25991	0.088991	2.82214	6.54539	0.338541	8.51279	1.132	1.65	4.02	5.33	3.88	8.7	1.78	1.87	6.55	0.34	60.25
2019	Kingfore Energy Group Co.,Ltd.	0.578252	0.096881	0.228823	1.27494	0.296719	74.9187	2.31489	1.16676	10.8807	0.914	2.67	4.81	5.98	5.32	3.71	2.74	4.18	2.31	1.17	62.33
2020	Kingfore Energy Group Co.,Ltd.	0.509043	0.063473	0.239512	1.27494	0.314945	79.9064	6.34014	6.20637	2.1056	3.531	2.74	8	2.19	4.14	4.87	2.81	2.98	6.34	6.21	69.64
2021	Kingfore Energy Group Co.,Ltd.	0.313159	0.041807	0.107908	1.27494	0.072851	43.0356	2.99745	6.17826	11.1821	7.948	1.83	4.7	0.24	2.41	2.14	1.95	1.38	3	6.18	67.01
2019	Suncha Technology Co., Ltd.	0.489136	0.180429	0.185491	0.948691	0.227733	7.49952	6.16468	0.475628	6.68038	0.254	2.37	7.69	2.33	2.91	3.9	2.45	3.43	6.16	0.48	69.44
2020	Suncha Technology Co., Ltd.	0.41653	0.161901	0.188156	0.948691	0.231763	7.2832	0.870007	2.90378	5.14344	2.96	2.38	5.9	7.87	2.65	7.33	2.47	4.92	0.87	2.9	64.06
2021	Suncha Technology Co., Ltd.	0.276569	0.169966	0.075611	0.948691	-0.001835	3.49811	4.65726	7.44337	6.38631	5.27	1.61	5.31	0.18	1	7.79	1.74	5.05	4.66	7.44	60.25
2019	Sinostone (Guangdong) Co., Ltd.	0.177602	-0.064628	0.207316	1.22225	0.261537	9.28815	6.16339	2.88741	18.271	7.908	2.52	2.8	7.38	4.76	2.48	2.6	6.99	6.16	2.89	76.15
2020	Sinostone (Guangdong) Co., Ltd.	0.18528	0.049723	0.223278	1.22225	0.234436	7.47874	2.27203	7.66323	14.1546	2.286	2.63	3.39	2.36	3.62	2.22	2.7	6.87	2.27	7.66	65.51
2021	Sinostone (Guangdong) Co., Ltd.	0.136762	0.30591	0.103927	1.22225	0.091593	4.62999	2.32274	8.43206	15.5605	5.68	1.8	1.04	3.13	5.56	1.05	1.92	6.59	2.32	8.43	76.46
2019	China Railway Special Cargo Logistics Co.,ltd.	0.074065	0.096736	0.036841	0.135793	0.03825	81.4758	6.12263	2.60612	14.1562	6.201	1.34	1.02	6	7.24	4.51	1.48	7.98	6.12	2.61	60.77
2020	China Railway Special Cargo Logistics Co.,ltd.	0.064823	-0.021886	0.022292	0.135793	0.0228	14.6593	1.60243	5.94346	7.61122	6.197	1.24	7.81	4.71	4.01	2.08	1.39	5.71	1.6	5.94	63.67
2021	China Railway Special Cargo Logistics Co.,ltd.	0.079072	0.045647	0.021728	0.135793	0.016229	21.8076	5.89642	3.42385	18.5869	7.203	1.23	4.63	0.57	4.87	0.2	1.38	4.96	5.9	3.42	70.47
2019	Zhengzhou Qianweiyangchu Food Co.,Ltd.	0.515938	0.268225	0.182671	0.636839	0.223497	13.5496	7.55848	4.72047	11.1738	4.072	2.35	3.96	9.13	4.52	0.72	2.43	1.28	7.56	4.72	76.25
2020	Zhengzhou Qianweiyangchu Food Co.,Ltd.	0.390591	0.06195	0.131493	0.636839	0.151401	12.7288	3.1333	7.174	19.5522	6.249	1.99	3.03	5.7	3.15	4.5	2.1	4.06	3.13	7.17	65.11
2021	Zhengzhou Qianweiyangchu Food Co.,Ltd.	0.289136	0.348932	0.091517	0.636839	0.084463	7.10937	2.15076	5.44224	8.07526	3.295	1.72	2.72	7.65	3.69	0.72	1.84	2.22	2.15	5.44	76.8
2019	Hunan Hualian China Industry Co.,Ltd.	0.283957	0.124105	0.201986	0.998412	0.253111	10.6586	7.12851	4.39388	6.65775	3.056	2.48	7.69	0.69	5.65	4.21	2.56	4	7.13	4.39	63.02
2020	Hunan Hualian China Industry Co.,Ltd.	0.244823	-0.02998	0.177445	0.998412	0.215724	10.7649	5.55481	6.89334	6.10107	5.747	2.31	0.31	2.72	7.04	1.35	2.4	2.08	5.55	6.89	63.54
2021	Hunan Hualian China Industry Co.,Ltd.	0.181186	0.306856	0.103664	0.998412	0.068963	5.77598	7.28569	2.78419	0.309577	5.26	1.8	2.56	1.36	3.72	6.69	1.92	1.25	7.29	2.78	64.19
2019	An Hui Huaertai Chemical CO.,LTD.	0.287975	-0.013892	0.217959	1.46917	0.278705	32.8222	2.62633	1.84763	16.6369	1.124	2.59	7.91	9.52	6.57	3.43	2.66	5.25	2.63	1.85	72.23
2020	An Hui Huaertai Chemical CO.,LTD.	0.246454	-0.087006	0.215789	1.46917	0.275167	21.9011	0.605549	1.69284	1.249	1.348	2.58	7.73	2.55	3.97	8.48	2.65	5.59	0.61	1.69	68.51
2021	An Hui Huaertai Chemical CO.,LTD.	0.164753	0.650235	0.216257	1.46917	0.196815	12.0862	1.71301	2.72009	1.17409	0.808	2.58	1.3	8.37	5.9	5.91	2.65	0.53	1.71	2.72	73.33
2019	Hunan Resun Co.,ltd.	0.500638	0.086565	0.184307	1.23198	0.225952	15.6578	4.07276	6.24327	16.5978	4.625	2.36	7.52	2.28	0.8	0.38	2.44	6.05	4.07	6.24	76.74
2020	Hunan Resun Co.,ltd.	0.401621	0.189272	0.24555	1.23198	0.325468	17.0036	6.42415	7.0976	19.2232	2.152	2.78	0.19	8.72	7.07	5.5	2.84	3.73	6.42	7.1	72.01
2021	Hunan Resun Co.,ltd.	0.173046	0.159394	0.08849	1.23198	0.050874	8.63152	2.52905	5.92443	13.3184	1.169	1.69	2.31	0.44	2.46	1.37	1.82	6.81	2.53	5.92	65.71
2019	Qingdao Foods Co.,ltd.	0.154065	0.019587	0.178961	0.842003	0.217969	21.9452	4.52715	2.93965	16.3851	5.875	2.32	7.65	6.61	3.22	1.21	2.41	7.85	4.53	2.94	66.23
2020	Qingdao Foods Co.,ltd.	0.147383	-0.005002	0.169856	0.842003	0.20461	25.0162	0.94115	1.95163	7.35907	4.474	2.26	3.99	1.28	2.48	0.21	2.35	1.32	0.94	1.95	78.8
2021	Qingdao Foods Co.,ltd.	0.081861	-0.096563	0.079319	0.842003	0.050728	10.982	4.6788	3.6749	6.10266	0.27	1.63	4.23	3.14	0.52	0.66	1.76	3.54	4.68	3.67	63.7
2019	Wenzhou Yuanfei pet toy products Co., Ltd.	0.359314	0	0.170618	-0.1006	0.205718	14.0482	3.75415	7.42937	15.6907	3.436	2.26	4.31	0.4	2.14	4.3	2.36	7.42	3.75	7.43	66.07
2020	Wenzhou Yuanfei pet toy products Co., Ltd.	0.370585	0.18168	0.178291	-0.0297	0.216976	6.59282	3.61373	7.65839	6.64918	0.28	2.32	4.84	6.32	3.45	1.47	2.41	4	3.61	7.66	75.08
2021	Wenzhou Yuanfei pet toy products Co., Ltd.	0.296146	0.757068	0.240868	-0.395	0.317294	8.21706	5.11319	6.61397	12.2907	2.916	2.75	5.98	1.66	4.97	1.93	2.81	4.38	5.11	6.61	69.56
2019	Anhui Tuoshan Heavy Industries Co.,Ltd.	0.509034	0	0.38802	0.2292	0.634041	1.39317	5.89353	3.67984	11.8192	2.757	3.77	1.48	3.97	3.21	2.38	3.77	4.22	5.89	3.68	65.23
2020	Anhui Tuoshan Heavy Industries Co.,Ltd.	0.547267	0.34481	0.348345	0.2503	0.534555	1.33147	2.34469	4.57891	2.0599	0.782	3.49	5.41	0.67	0.69	7.15	3.51	4.37	2.34	4.58	78.98
2021	Anhui Tuoshan Heavy Industries Co.,Ltd.	0.501375	0.179124	0.254499	0.0969	0.34138	3.42955	5.79051	1.87437	4.54143	6.96	2.84	7.83	1.22	1.33	2.72	2.9	2.22	5.79	1.87	75.55
2019	BANK OF LANZHOU CO.,LTD.	0.935492	-0.105527	0.068802	0.4728	0.073885	4.90236	3.82829	6.1437	0.736416	6.94	1.56	6.36	7.03	5.5	1.58	1.69	5.93	3.83	6.14	73.14
2020	BANK OF LANZHOU CO.,LTD.	0.924288	-0.167648	0.055872	0.4498	0.059178	5.18147	6.71214	2.93077	3.81525	7.479	1.47	4.39	9.53	5.61	5.31	1.61	7.75	6.71	2.93	63.74
2021	BANK OF LANZHOU CO.,LTD.	0.927541	0.275791	0.055255	0.1624	0.039051	4.03653	0.349867	2.21887	9.67293	3.326	1.46	0.31	6.75	1.4	5.86	1.6	2.3	0.35	2.22	63.8
2019	Yongtaiyun Chemical Logistics Co.,Ltd.	0.381041	0	0.123155	0.07	0.140452	15.2837	3.01169	5.48877	5.65329	3.484	1.93	2.94	8.72	3.34	4.66	2.05	5.79	3.01	5.49	65.02
2020	Yongtaiyun Chemical Logistics Co.,Ltd.	0.357114	0.152123	0.126816	0.0217	0.145234	14.2839	1.75977	0.874902	11.6383	6.707	1.96	5.75	1.52	1.76	7.08	2.07	4.06	1.76	0.87	69.68
2021	Yongtaiyun Chemical Logistics Co.,Ltd.	0.42717	1.25202	0.23172	0.3521	0.301609	15.3564	4.12057	3.39165	5.28631	7.639	2.69	2.61	7.04	4.84	2.6	2.75	5.88	4.12	3.39	65.02
2019	Guangdong AVCiT Technology Holding Co.,Ltd.	0.155958	0	0.382007	0.1315	0.61814	15.3564	7.923	0.511236	12.0608	4.48	3.73	4.59	5.13	7.04	2.26	3.73	6.53	7.88	0.51	69.03
2020	Guangdong AVCiT Technology Holding Co.,Ltd.	0.127826	0.342888	0.331416	0.0481	0.495698	15.3564	3.71478	8.21981	15.9018	1.843	3.38	3.44	6.4	0.85	8.71	3.4	2.67	3.71	8.22	63.5
2021	Guangdong AVCiT Technology Holding Co.,Ltd.	0.150837	0.438718	0.291065	0.3161	0.410566	15.3564	1.17102	3.94065	3.19821	3.39	3.1	6.19	7.48	0.42	5.5	3.14	1.15	1.17	3.94	76.33
2019	Jinglv Environment Science and Technology Co.,Ltd.	0.843784	0	0.219216	0.4311	0.280765	98.9605	6.29051	3.41044	13.182	7.1	2.6	2.16	6.16	0.58	4.06	2.67	3.23	6.29	3.41	79.53
2020	Jinglv Environment Science and Technology Co.,Ltd.	0.7272	0.235511	0.301996	0.3973	0.432656	39.3229	6.83379	5.57288	4.26369	0.807	3.17	1.45	3.47	1	5.67	3.21	3.63	6.83	5.57	70.75
2021	Jinglv Environment Science and Technology Co.,Ltd.	0.640692	0.11762	0.259762	0.1481	0.350917	30.722	2.01751	3.1412	19.0853	6.29	2.88	0.21	2.22	2.73	1.21	2.94	5.54	2.02	3.14	63.28
2019	Norsyn Crop Technology Co., Ltd.	0.383889	0	0.19427	0.2188	0.241111	2.02042	5.97121	5.93402	16.0618	6.887	2.43	0.28	7.29	2.78	0.99	2.51	7.71	5.97	5.93	64.96
2020	Norsyn Crop Technology Co., Ltd.	0.334378	0.020826	0.188705	0.3096	0.232598	2.47095	5.45656	3.60512	15.3493	4.728	2.39	1.77	9.46	7.34	3.08	2.47	4.53	5.46	3.61	70.21
2021	Norsyn Crop Technology Co., Ltd.	0.300503	0.134828	0.179427	0.3685	0.218661	3.85028	2.4868	8.10753	15.4725	5.202	2.32	2.8	7.34	0.71	5.92	2.41	1.26	2.49	8.11	76.1
2019	Jiangsu Times Textile Technology Co.,LTD.	0.407114	0.048546	0.313694	0.2804	0.457077	37.6961	7.69675	4.93813	11.8939	6.009	3.25	2.61	1.04	4.33	0.46	3.29	0.79	7.7	4.94	62.39
2020	Jiangsu Times Textile Technology Co.,LTD.	0.297342	-0.123642	0.216492	0.4478	0.276311	21.515	0.825934	3.99251	14.4586	7.965	2.58	0.86	1.24	6.74	7.82	2.65	2.18	0.83	3.99	67.47
2021	Jiangsu Times Textile Technology Co.,LTD.	0.262008	0.253481	0.205619	0.2447	0.138611	48.9427	3.10608	4.245	5.95246	3.364	2.51	1.16	5.71	5.54	0.51	2.58	1.99	3.11	4.25	78.24
2019	Wuhan Lead Electric Power Technology Co.,Ltd.	0.430786	0	0.226149	0.1352	0.292239	4.29558	3.59104	2.18219	8.75887	1.445	2.65	2.26	4.87	1.66	5	2.72	3.33	3.59	2.18	63.69
2020	Wuhan Lead Electric Power Technology Co.,Ltd.	0.315569	0.237943	0.228754	0.4029	0.296603	4.38524	4.07683	0.528421	14.174	7.344	2.67	5.23	3.06	0.77	4.07	2.73	5.06	4.08	0.53	78.24
2021	Wuhan Lead Electric Power Technology Co.,Ltd.	0.361808	0.137418	0.231065	0.2894	0.300499	4.28014	6.28996	2.95572	11.2494	5.261	2.68	1.06	3.7	3.7	7.46	2.75	3.8	6.29	2.96	75.68
2019	Holly Futures Co.,ltd.	0.645522	0	0.0133	0.258842	0.013479	9.10167	4.56726	7.67618	15.3744	2.511	1.17	2.94	1.66	7.3	6.82	1.33	3.17	4.57	7.68	68.25
2020	Holly Futures Co.,ltd.	0.740648	1.55757	0.040277	0.258842	0.041967	7.75438	1.77227	3.7175	14.4829	3.771	1.36	3.65	1.94	1.89	4.98	1.51	2.46	1.77	3.72	62.37
2021	Holly Futures Co.,ltd.	0.791891	0.081616	0.047683	0.258842	0.050071	4.75539	6.7275	2.82252	18.0926	5.659	1.41	0.72	0.98	5.12	8.8	1.55	2.55	6.73	2.82	75.3
2019	Zhejiang Zhengte Co.,ltd.	0.350774	0	0.085939	0.2886	0.094019	4.75539	0.89069	3.5441	4.2085	1.886	1.68	5.59	2.24	5.49	1.25	1.8	4	0.89	3.54	65.21
2020	Zhejiang Zhengte Co.,ltd.	0.388683	0.348342	0.146699	0.3542	0.171919	4.75539	1.56467	5.058	8.57851	4.359	2.1	6.69	1.91	7.42	5.76	2.2	2.23	1.56	5.06	63.56
2021	Zhejiang Zhengte Co.,ltd.	0.434913	0.362781	0.162364	0.3286	0.193837	4.75539	6.93967	1.8863	15.9653	0.214	2.21	2.91	3.28	4.37	7.95	2.3	4.12	6.94	1.89	75.54
2019	ZHEJIANG BOFAY ELECTRIC CO.,LTD.	0.562779	0	0.245033	0.2844	0.324561	5.07158	6.617	6.75128	6.42194	2.407	2.78	5.42	8.59	7.87	6	2.84	6.95	6.62	6.75	67.16
2020	ZHEJIANG BOFAY ELECTRIC CO.,LTD.	0.421961	0.672037	0.31335	0.2164	0.456345	5.63674	0.183996	0.209526	11.829	5.128	3.25	6.77	9.06	2.24	4.37	3.29	7.89	0.18	0.21	71.55
2021	ZHEJIANG BOFAY ELECTRIC CO.,LTD.	0.442297	0.17094	0.216763	0.4839	0.276752	5.2276	3.61572	5.67017	7.90825	6.441	2.58	5.96	2.45	0.45	3.65	2.66	3.52	3.62	5.67	61.02
2019	Xinjiang Lixin Energy Co.,Ltd.	0.717272	0	0.078971	0.1256	0.085743	7.20278	6.99037	0.975682	13.5191	4.556	1.63	5.87	2.72	1.79	1.49	1.76	1.75	6.99	0.98	68.13
2020	Xinjiang Lixin Energy Co.,Ltd.	0.731362	0.049176	0.067695	0.2903	0.07261	10.6043	7.29663	2.87972	11.4555	4.042	1.55	6.63	2.65	0.25	8.94	1.68	3.03	7.3	2.88	70.49
2021	Xinjiang Lixin Energy Co.,Ltd.	0.731555	0.226806	0.075917	0.1397	0.082154	11.4908	2.92284	1.25006	0.369787	3.582	1.61	2.18	3.37	7.23	7.14	1.74	5.42	2.92	1.25	61.46
2019	Beijing Liven Technology Co.,ltd.	0.552218	0	0.223047	0.1528	0.287078	4.39448	3.52893	1.73491	1.17322	7.945	2.63	2.4	4.51	5.13	0.47	2.7	1.64	3.53	1.73	66.79
2020	Beijing Liven Technology Co.,ltd.	0.399112	0.377622	0.221749	0.3422	0.284933	3.57929	5.93464	1.16922	15.2294	1.742	2.62	1.79	1.66	3.39	7.88	2.69	4.04	5.93	1.17	62.27
2021	Beijing Liven Technology Co.,ltd.	0.368835	-0.092223	0.178417	0.0258	0.217162	3.7817	4.70684	1.20546	17.0389	2.528	2.32	5.25	7	0.93	2.45	2.41	7.12	4.71	1.21	74.45
2019	Shanghai Smart Control Co.,ltd.	0.354309	0	0.651404	0.177	1.86865	3.7817	0.293756	1.11008	8.93094	3.355	5.59	5.07	1.51	3.99	7.63	5.49	5.75	0.29	1.11	60.51
2020	Shanghai Smart Control Co.,ltd.	0.332673	0.604042	0.428884	0.0515	0.750959	2.1856	5.6208	3.00274	16.7382	2.395	4.05	6.37	2.09	6.99	4.45	4.04	1.3	5.62	3	65.58
2021	Shanghai Smart Control Co.,ltd.	0.278244	0.256117	0.326893	0.0522	0.322674	42.1856	7.10286	1.15596	10.7199	5.329	3.35	0.24	6.3	1.06	4.46	3.38	7.7	7.1	1.16	60.17
2019	Hui Lyu Ecological Technology Groups Co.,ltd.	0.46854	0.037237	0.084545	0.4823	0.092353	7.09668	7.8752	3.3794	4.05262	0.695	1.67	5.38	3.82	5.46	1.13	1.79	3.99	7.88	3.38	69.05
2020	Hui Lyu Ecological Technology Groups Co.,ltd.	0.497509	0.05879	0.080944	0.4764	0.088073	5.17913	5.03476	7.37883	4.87899	3.281	1.64	1.79	7.43	2.55	4.32	1.77	2.66	5.03	7.38	67.36
2021	Hui Lyu Ecological Technology Groups Co.,ltd.	0.52116	-0.048429	0.069127	0.2348	0.060634	6.15817	5.03513	0.243571	9.27775	7.601	1.56	2.26	5.23	6.78	2.91	1.69	0.57	5.04	0.24	72.51
2019	Guangdong Yangshan United Precision Manufacturing Co., Ltd.	0.383832	0	0.205722	0.2922	0.259005	6.47192	0.204501	4.54363	9.64305	0.91	2.51	2.45	7.06	6.13	7.21	2.58	7.6	0.2	4.54	75.42
2020	Guangdong Yangshan United Precision Manufacturing Co., Ltd.	0.455459	0.314366	0.2234	0.2548	0.287664	8.04792	5.72442	6.83562	13.3224	5.951	2.63	4.72	1.86	4.4	0.19	2.7	1.02	5.72	6.84	60.02
2021	Guangdong Yangshan United Precision Manufacturing Co., Ltd.	0.514651	0.444925	0.207325	0.08	0.261551	7.40638	4.85037	1.73792	1.49026	0.546	2.52	5.98	5.66	3.76	3.41	2.6	5.9	4.85	1.74	68.63
2019	Inner Mongolia Ojing Science&Technology Co.,Ltd.	0.447345	0	0.176419	0.3175	0.214209	7.0116	4.43119	2.91661	10.7482	0.511	2.3	3.37	6.76	3.4	2.74	2.39	4.58	4.43	2.92	62.97
2020	Inner Mongolia Ojing Science&Technology Co.,Ltd.	0.413531	-0.024173	0.252371	0.2634	0.337562	5.385	6.17055	3.72256	17.8305	6.449	2.83	0.24	4.83	1.19	4.99	2.89	7.24	6.17	3.72	75.82
2021	Inner Mongolia Ojing Science&Technology Co.,Ltd.	0.52925	0.515308	0.283603	0.3424	0.395875	4.57902	0.905618	2.14262	19.1022	3.707	3.05	3.24	8.74	6.68	1.41	3.09	7.06	0.91	2.14	72.62
2019	Zhejiang Chengchang Technology Co.,Ltd.	0.19386	0	0.315518	0.0426	0.460958	1.79667	1.16124	5.7209	4.51559	1.071	3.27	6.19	2.39	3.84	7.13	3.3	1.38	1.16	5.72	72.11
2020	Zhejiang Chengchang Technology Co.,Ltd.	0.087128	0.319671	0.084668	0.0426	0.0925	10.2937	1.03738	6.08641	15.3149	6.187	1.67	0.19	8.56	1.85	5.88	1.8	5.63	1.04	6.09	72.55
2021	Zhejiang Chengchang Technology Co.,Ltd.	0.070686	0.205976	0.229354	0.0426	0.297612	4.20892	5.74546	1.00064	17.6018	6.491	2.67	6.29	9.63	1.23	0.43	2.74	0.12	5.75	1	74.34
2019	Shenzhen Highpower Technology Co.,Ltd.	0.649331	0	0.229793	0.3053	0.298353	6.45926	2.85925	1.27583	3.21886	1.555	2.67	2.15	1.55	2.26	3.72	2.74	5.22	2.86	1.28	75.86
2020	Shenzhen Highpower Technology Co.,Ltd.	0.670177	0.266958	0.185656	0.1209	0.227983	10.5357	5.51153	3.44348	12.4035	6.757	2.37	6.08	8.62	1.37	5.56	2.45	1.02	5.51	3.44	66.56
2021	Shenzhen Highpower Technology Co.,Ltd.	0.678043	0.264617	0.220178	0.0982	0.282344	10.9109	0.705492	5.21484	8.5622	3.028	2.61	7.03	5.9	4.12	1.44	2.68	4.88	0.71	5.21	78.44
2019	SICHUAN ZIGONG CONVEYING MACHINE GROUP CO.,LTD.	0.391484	-0.009476	0.089121	0.3146	0.097841	36.3599	4.14924	1.28205	12.2744	2.677	1.7	5.12	3.72	1.35	1.89	1.82	4.71	4.15	1.28	61.13
2020	SICHUAN ZIGONG CONVEYING MACHINE GROUP CO.,LTD.	0.382776	-0.108055	0.087082	0.1345	0.095389	26.6539	4.09831	8.20293	7.24071	7.11	1.68	2.16	1.98	2.95	1.71	1.81	4.04	4.1	8.2	63.71
2021	SICHUAN ZIGONG CONVEYING MACHINE GROUP CO.,LTD.	0.257623	0.140405	0.048192	0.0534	0.040748	26.5207	6.00885	2.13168	14.3279	2.051	1.42	7.9	8.6	5.86	1.39	1.56	2.66	6.01	2.13	61.76
2019	China Longyuan Power Group Corporation Limited	0.615866	0	0.099879	0.255	0.091267	1.54351	6.72714	8.19297	8.2123	3.405	1.77	0.37	7.18	7.36	6.8	1.89	6.44	6.73	8.19	60.99
2020	China Longyuan Power Group Corporation Limited	0.483273	-0.035551	0.177512	0.3405	0.559191	11.3067	0.903984	3.08424	13.5129	6.381	1.92	3.63	3.16	6.15	2.77	2.03	7.73	0.9	3.08	73.22
2021	China Longyuan Power Group Corporation Limited	0.416393	0.109389	0.23699	0.4079	0.559191	3.59483	4.15203	7.97423	11.4473	1.027	1.92	3.46	9.55	7.55	6.45	2.03	2.43	4.15	7.97	68.26
2019	Chongqing Changjiang River Moulding Material(group)Co.,Ltd.	0.205906	0.15066	0.120943	0.0141	0.137582	1.74601	1.99164	8.09934	12.3923	2.432	1.51	0.99	6.02	1.25	3.73	1.65	0.16	1.99	8.1	61.06
2020	Chongqing Changjiang River Moulding Material(group)Co.,Ltd.	0.219902	0.097134	0.121405	0.456	0.138181	1.22094	2.27008	7.65725	1.89658	7.872	2.16	7.38	5.69	6.08	2.98	2.26	4.72	2.27	7.66	77.97
2021	Chongqing Changjiang River Moulding Material(group)Co.,Ltd.	0.158263	-0.013143	0.06223	0.0685	0.042546	5.68996	6.74204	0.747988	16.5058	2.124	2.91	6.81	3.18	7.15	2.79	2.96	2.64	6.74	0.75	62.01
2019	Shenzhen Best Of Best Holdings Co.,ltd.	0.764727	0	0.155646	0.2572	0.184338	6.16695	1.06078	4.00911	17.3166	0.171	3.14	3.43	6.42	1.61	4.31	3.18	3.26	1.06	4.01	76.04
2020	Shenzhen Best Of Best Holdings Co.,ltd.	0.707758	0.277129	0.263436	0.2722	0.357655	4.82704	7.80531	0.53891	5.38785	6.248	2.34	3.14	0.49	7.1	6.13	2.42	7.26	7.81	0.54	64.65
2021	Shenzhen Best Of Best Holdings Co.,ltd.	0.712889	0.300398	0.297034	0.342	0.422543	12.0847	3.34955	7.03106	0.123808	2.77	2.23	0.66	4.56	2.62	1.1	2.33	5	3.35	7.03	72.11
2019	Shaanxi Meineng Clean Energy Corp.,Ltd.	0.395593	0	0.181123	0.2384	0.221184	10.193	2.2873	2.51141	6.09403	1.431	2.12	5.18	2.74	0.91	7.22	2.22	3.79	2.29	2.51	63.4
2020	Shaanxi Meineng Clean Energy Corp.,Ltd.	0.362961	0.015231	0.16635	0.2069	0.199545	10.4635	2.33277	0.612776	17.6652	0.865	2.66	3.74	6.57	1.58	4.45	2.73	4.06	2.33	0.61	61.52
2021	Shaanxi Meineng Clean Energy Corp.,Ltd.	0.335063	0.035292	0.149294	0.3309	0.175494	35.5802	4.72526	0.764115	7.17475	4.234	3.76	0.59	8.21	4.35	6.7	3.76	2.56	4.73	0.76	79.96
2019	Sportsoul Co.,Ltd.	0.41799	0	0.22854	0.3186	0.296243	48.3907	1.95212	6.79815	19.6349	7.818	3.29	0.85	4.58	4.57	8.33	3.33	3.94	1.95	6.8	78.99
2020	Sportsoul Co.,Ltd.	0.640732	0.65791	0.386537	0.2941	0.630089	45.7888	3.58032	0.19372	0.769117	3.771	3.13	2.57	7.28	7.9	1.12	3.17	6.85	3.58	0.19	72.98
2021	Sportsoul Co.,Ltd.	0.546529	0.268689	0.319484	0.1236	0.469473	15.2742	1.19396	4.67707	2.19033	3.813	2.75	7.18	6.02	2.97	5.66	2.81	7.81	1.19	4.68	64.54
2019	Shenzhen KTC Technology Co.,Ltd.	0.530015	0	0.295864	-0.1489	0.420181	19.4278	0.610003	1.97209	17.679	4.953	3.46	6.93	4.55	7.55	5.66	3.48	0.3	0.61	1.97	69.22
2020	Shenzhen KTC Technology Co.,Ltd.	0.579974	0.054359	0.240847	0.4783	0.317258	7.11191	4.65912	1.05177	1.30353	7.394	1.82	7.95	1.2	5.11	1.72	1.94	2.79	4.66	1.05	74.55
2021	Shenzhen KTC Technology Co.,Ltd.	0.500041	0.603641	0.343532	0.52202	0.321177	10.8361	5.88864	6.4099	19.2385	3.785	2.27	5.03	4.82	1.6	1.83	2.36	1.38	5.89	6.41	78.98
2019	Shenzhen Techwinsemi Technology Co.,Ltd.	0.331477	0	0.106372	0.4283	0.119033	9.8582	3.27255	4.56555	17.5746	4.015	2.31	1.44	8.71	4.29	7.96	2.4	2.92	3.27	4.57	68.1
2020	Shenzhen Techwinsemi Technology Co.,Ltd.	0.452571	0.292828	0.171987	0.52202	0.20771	7.65372	0.665497	4.43616	13.7102	3.12	2.6	1.72	3	7.23	7.99	2.32	0.71	0.67	4.44	74.91
2021	Shenzhen Techwinsemi Technology Co.,Ltd.	0.516798	0.293603	0.177289	0.087438	0.215493	31.2	1.88957	8.34784	7.24653	7.693	2.4	5.27	8.58	4.04	5.74	2.37	1.23	1.89	8.35	68.16
2019	Guangdong Yuehai Feeds Group Co.,ltd.	0.320324	-0.035364	0.077482	0.2384	0.08399	7.63298	4.79888	0.504456	14.3547	0.499	8.18	3.01	4.31	3.49	8.87	2.28	2.8	4.8	0.5	73.75
2020	Guangdong Yuehai Feeds Group Co.,ltd.	0.455706	0.153398	0.090715	0.087438	0.099766	6.22947	6.55644	2.84051	11.0633	2.469	4	5.63	7.45	3.81	6.91	2.84	0.14	6.56	2.84	63.65
2021	Guangdong Yuehai Feeds Group Co.,ltd.	0.39256	0.150821	0.083068	0.559191	0.073296	3.90917	3.7319	1.14251	16.7007	5.656	2.72	0.38	6.33	0.25	3.22	2.79	6.89	3.73	1.14	69.91
2019	LUBAIR AVIATION TECHNOLOGY CO.,LTD.	0.311936	0	0.200117	0.2008	0.250183	24.6238	2.82312	1.53796	1.20103	4.227	2.02	7.47	8.89	0.21	4.35	3.22	4.25	2.82	1.54	60.94
2020	LUBAIR AVIATION TECHNOLOGY CO.,LTD.	0.300274	-0.151864	0.189276	0.2722	0.233465	25.3006	2.91869	2.94986	2.20053	4.417	2.01	1.51	7.92	7.24	5.99	2.61	2.83	2.92	2.95	60.66
2021	LUBAIR AVIATION TECHNOLOGY CO.,LTD.	0.182281	-0.035551	0.271128	0.3341	0.371983	16.2675	1.21082	2.41164	15.3371	3.408	1.93	6.19	1.19	3.14	1.85	2.52	6.03	1.21	2.41	79.79
2019	San Yang Ma(chongqing)Logistics Co.,ltd.	0.507956	0.109389	0.151455	0.4602	0.178488	39.8462	3.35491	8.19041	11.7131	7.509	2.52	1.34	2.2	5.74	2.8	2.11	4.9	3.35	8.19	70.71
2020	San Yang Ma(chongqing)Logistics Co.,ltd.	0.483273	-0.057032	0.12966	0.3971	0.148976	30.0493	7.59706	2.70971	2.87589	2.994	2.61	5.35	6.9	6	2.97	2.77	5.72	7.6	2.71	71.23
2021	San Yang Ma(chongqing)Logistics Co.,ltd.	0.416393	0.06378	0.058478	0.4431	0.019459	37.3436	0.71545	5.49871	4.8924	5.91	2.53	4.48	9.53	6.71	4.96	2.73	3.66	0.72	5.5	68.48
2019	Jiangxi Sunshine Dairy Co., Ltd.	0.227145	0	0.186719	0.4145	0.229587	10.6693	0.698738	6.63383	3.57434	4.869	2.39	4.73	0.24	6.21	8.39	3.03	1.62	0.7	6.63	76.83
2020	Jiangxi Sunshine Dairy Co., Ltd.	0.221189	-0.037567	0.177512	0.2008	0.215823	9.1164	1.95814	2.84199	17.8801	5.054	2.76	1.16	5.61	1.71	6.31	2.82	5.57	1.96	2.84	73.82
2021	Jiangxi Sunshine Dairy Co., Ltd.	0.23667	0.206758	0.23699	-0.3512	0.310598	11.3067	7.77329	1.26128	15.8156	3.447	2.94	7.34	5.06	5.6	2.57	2.71	1.9	7.77	1.26	63.55
2019	Winstech Precision Holding Co.,Ltd.	0.479356	0	0.195344	0.4329	0.242766	3.59483	4.24902	6.45985	7.22239	5.568	3.13	6.99	0.25	7.9	7.6	2.35	3.89	4.25	6.46	65.1
2020	Winstech Precision Holding Co.,Ltd.	0.353414	-0.016942	0.173602	0.1538	0.21007	4.15447	4.93141	4.34354	18.6087	6.381	2.02	6.83	1.21	1.09	5.13	3.81	7.73	4.93	4.34	73.22
2021	Winstech Precision Holding Co.,Ltd.	0.383176	0.168922	0.143416	0.3166	0.096402	6.81061	1.24828	2.49509	13.8655	1.027	2.64	0.45	1.23	1.43	6.32	4.34	2.43	1.25	2.5	68.26
