# Supplementary material for: Screening of sustainable supply chain performance evaluation indicators based on the ill-conditioned index cycle method
Source: PLoS One. 2024 Mar 4;19(3):e0293038. doi: 10.1371/journal.pone.0293038 (PMC10911619; doi:10.1371/journal.pone.0293038)
Supplement: S2 Table — (XLSX) [file pone.0293038.s002.xlsx]

## Sheet: Standardization of data
Year	Companies Indicators	Asset-Liability rate (F1)	Asset-Liability rate (F2)	Return on equity rate (F3)	Capital accumulation rate (F4)	Sustainable growth rate (F5)	Inventory management (F6)	Logistics management (F7)	Environmental management (E1)	Carbon intensity (E2)	Energy consumption (E3)	Discharge and reuse (E4)	Product environmental impact (E5)	Renewable resource utilization (E6)	Compliance and business Ethics (S1)	Diversified collaborative governance (S2)	Emergency and risk management (S3)	Health and safety of employee (S4)	Growth investment of employees (S5)	Public welfare investment (S6)	Social Responsibility rankings (S7)
2019	China Baoan Group Co.,Ltd.	0.333	0.153328	0.215666	0.242937	0.264026	0.00559913	0.588586	0.679864	0.773157	0.0620237	0.188492	0.941817	0.274165	0.769728	0.611569	0.165496	0.0869178	0.42453	0.92461	0.592688
2020	China Baoan Group Co.,Ltd.	0.403454	0.0969353	0.229357	0.329673	0.27019	0.00528014	0.57123	0.295041	0.586088	0.0854731	0.200458	0.588892	0.0561829	0.346855	0.511201	0.176002	0.0869178	0.348663	0.303518	0.472339
2021	China Baoan Group Co.,Ltd.	0.411026	0.423356	0.260086	0.306584	0.285894	0.00945596	0.458147	0.995773	0.618864	0.0854731	0.227315	0.10952	0.43323	0.825215	0.0919173	0.199583	0.0869178	0.541458	0.492479	0.551601
2019	China International Marine Containers (Group) Co.,Ltd.	0.2932	0.109573	0.195448	0.25331	0.253233	0.0148792	0.946867	0.891774	0.561076	0.0151249	0.170822	0.197884	0.460802	0.545336	0.126672	0.149981	0.303258	0.119023	0.561891	0.687803
2020	China International Marine Containers (Group) Co.,Ltd.	0.34895	0.186343	0.259398	0.224316	0.279026	0.0491276	0.202798	0.329318	0.401719	0.0854731	0.226714	0.826695	0.841022	0.415256	0.111041	0.199055	0.175999	0.9574	0.567259	0.648334
2021	China International Marine Containers (Group) Co.,Ltd.	0.349983	0.460769	0.293396	0.256447	0.284173	0.0647337	0.664266	0.927035	0.942977	0.050299	0.256428	0.918788	0.0478581	0.633184	0.494847	0.225144	0.354161	0.59787	0.316784	0.638952
2019	TCL Technology Group Corporation	0.37101	0	0.206732	0.252982	0.252479	0.113904	0.951638	0.0590373	0.90107	0.472388	0.180684	0.961815	0.476542	0.241698	0.932098	0.15864	0.290532	0.689757	0.17182	0.694274
2020	TCL Technology Group Corporation	0.326961	0.154725	0.205751	0.398457	0.253125	0.0718641	0.254996	0.647306	0.0134096	0.507562	0.179826	0.32621	0.0604752	0.269349	0.0655789	0.157887	0.277806	0.0264646	0.548884	0.558395
2021	TCL Technology Group Corporation	0.371011	0.628539	0.272374	0.365681	0.286336	0.0901421	0.132219	0.612537	0.098757	0.624809	0.238055	0.459542	0.189446	0.00272464	0.145098	0.209013	0.214177	0.90517	0.929179	0.520544
2019	Midea Group Co.,ltd.	0.334791	0.173438	0.379033	0.298703	0.298938	0.0581009	0.846529	0.535706	0.975464	0.296518	0.331275	0.501199	0.213882	0.18695	0.01048	0.290859	0.430517	0.615395	0.479541	0.346166
2020	Midea Group Co.,ltd.	0.321855	0.15443	0.365723	0.295894	0.298647	0.0653963	0.381731	0.163222	0.673175	0.331692	0.319642	0.949974	0.0103017	0.800536	0.0614853	0.280646	0.417791	0.619332	0.15664	0.409253
2021	Midea Group Co.,ltd.	0.32507	0.231085	0.359722	0.26742	0.296621	0.0546999	0.868739	0.667246	0.415173	0.0268496	0.314397	0.411762	0.220371	0.80911	0.134946	0.276041	0.468694	0.583142	0.56176	0.390489
2019	Tangshan Jidong Cement Co.,Ltd.	0.47127	0.195486	0.316007	0.226946	0.307386	0.0726933	0.199765	0.470069	0.681203	0.050299	0.27619	0.300102	0.0354959	0.380812	0.078173	0.242495	0.175999	0.731028	0.712989	0.875768
2020	Tangshan Jidong Cement Co.,Ltd.	0.552316	0.156797	0.307446	0.279375	0.303807	0.0820283	0.178595	0.786106	0.865152	0.108922	0.268708	0.150308	0.67569	0.310232	0.17284	0.235926	0.354161	0.30935	0.634901	1
2021	Tangshan Jidong Cement Co.,Ltd.	0.568974	0.155083	0.271185	0.253471	0.265475	0.0804179	0.538438	0.39634	0.536307	0.355141	0.237016	0.399121	0.646665	0.266681	0.903199	0.2081	0.0741919	0.1044	0.572031	0.74636
2019	Livzon Pharmaceutical Group Inc.	0.710193	0.170044	0.266601	0.25106	0.250472	0.0261308	0.158253	0.182242	0.461799	0.765506	0.233009	0.295178	0.960644	0.128032	0.66178	0.204582	0.150547	0.647	0.961658	0.366548
2020	Livzon Pharmaceutical Group Inc.	0.686744	0.196523	0.302621	0.277904	0.267769	0.0217401	0.379862	0.516552	0.850945	0.554461	0.26449	0.656837	0.629423	0.026756	0.950521	0.232223	0.175999	0.60526	0.0773462	0.602071
2021	Livzon Pharmaceutical Group Inc.	0.660617	0.207518	0.283394	0.252868	0.259233	0.0226861	0.601446	0.169637	0.092102	0.554461	0.247686	0.513121	0.71195	0.46762	0.0573422	0.217469	0.175999	0.909204	0.154369	0.665157
2019	Jilin Aodong Pharmaceutical Group Co.,Ltd.	0.925048	0.114392	0.211405	0.25582	0.259463	0.014754	0.267876	0.506189	0.256768	0.0854731	0.184768	0.880878	0.544433	0.153774	0.190133	0.162226	0.0551031	0.84297	0.789567	0.654157
2020	Jilin Aodong Pharmaceutical Group Co.,Ltd.	0.913879	0.0287947	0.220901	0.252518	0.264181	0.0137265	0.00128253	0.241971	0.299451	0.0737484	0.193067	0.974758	0.579803	0.782235	0.286721	0.169513	0.0741919	0.611632	0.304171	0.539631
2021	Jilin Aodong Pharmaceutical Group Co.,Ltd.	0.915267	0.154639	0.219777	0.258911	0.261778	0.0156813	0.746741	0.519581	0.0274246	0.050299	0.192085	0.113838	0.809795	0.969687	0.275376	0.168651	0.061466	0.760259	0.875911	0.576836
2019	Gree Electric Appliances,INC.Of Zhuhai	0.380695	0.145771	0.365892	0.31783	0.313311	0.0566795	0.43914	0.88889	0.914037	0.261344	0.319789	0.496733	0.732277	0.829828	0.284315	0.280775	0.69776	0.936625	0.743256	0.559042
2020	Gree Electric Appliances,INC.Of Zhuhai	0.40669	0.0806839	0.335902	0.250422	0.231064	0.0415434	0.186728	0.567004	0.0477704	0.20272	0.293579	0.0548602	0.639921	0.574655	0.861825	0.257762	0.799567	0.955628	0.05276	0.596894
2021	Gree Electric Appliances,INC.Of Zhuhai	0.313762	0.192817	0.356181	0.202065	0.257398	0.0303743	0.648968	0.710002	0.761038	0.355141	0.311302	0.359971	0.879595	0.189731	0.806923	0.273323	0.825019	0.287431	0.428763	0.678421
2019	BOE Technology Group Co.,Ltd.	0.401835	0.228247	0.148004	0.302458	0.233835	0.0765058	0.274251	0.00836909	0.684842	0.489975	0.129355	0.582486	0.696849	0.535966	0.0859287	0.113574	0.175999	0.265545	0.752153	0.686833
2020	BOE Technology Group Co.,Ltd.	0.395329	0.21661	0.176568	0.325588	0.239683	0.0578104	0.802823	0.801373	0.751475	0.753781	0.154321	0.377294	0.956793	0.136444	0.186093	0.135494	0.163273	0.527255	0.331492	0.639599
2021	BOE Technology Group Co.,Ltd.	0.479775	0.409156	0.287186	0.334254	0.28412	0.0533623	0.511937	0.770636	0.554609	0.648259	0.251001	0.383355	0.873854	0.827711	0.148742	0.220379	0.150547	0.202048	0.0865812	0.654804
2019	Beijing New Building Materials Public Limited Company	0.704095	0.170555	0.181684	0.235901	0.246327	0.0534061	0.123459	0.96761	0.388509	0.214445	0.158792	0.351265	0.124917	0.282098	0.951652	0.139419	0.226903	0.285225	0.099163	0.760919
2020	Beijing New Building Materials Public Limited Company	0.800761	0.256501	0.319082	0.313871	0.292871	0.0607323	0.560759	0.349347	0.929433	0.190995	0.278878	0.0721202	0.271585	0.375155	0.0826636	0.244854	0.226903	0.702956	0.944366	0.800712
2021	Beijing New Building Materials Public Limited Company	0.769837	0.253818	0.327466	0.280236	0.295639	0.051706	0.936173	0.167099	0.442526	0.120647	0.286205	0.477984	0.0305305	0.132587	0.768111	0.251288	0.201451	0.650886	0.170389	0.790036
2019	HuBei Energy Group Co.,Ltd.	0.56515	0.266535	0.203153	0.291132	0.251652	0.304105	0.0699883	0.897507	0.223508	0.179271	0.177556	0.0134713	0.987338	0.887957	0.884005	0.155894	0.137821	0.572454	0.301139	0.620188
2020	HuBei Energy Group Co.,Ltd.	0.59507	0.177558	0.227514	0.250518	0.261615	0.293096	0.217118	0.402654	0.0696637	0.214445	0.198847	0.426894	0.242972	0.751078	0.76271	0.174588	0.201451	0.60521	0.734198	0.643805
2021	HuBei Energy Group Co.,Ltd.	0.497326	0.285377	0.215346	0.247989	0.253899	0.235848	0.63724	0.00945518	0.850842	0.167546	0.188212	0.69513	0.574461	0.486163	0.908287	0.16525	0.0487401	0.185654	0.700905	0.617599
2019	China Resources Sanjiu Medical&Pharmaceutical Co.,Ltd.	0.661869	0.185343	0.312112	0.294956	0.300025	0.0308302	0.558155	0.119917	0.105942	0.00340016	0.272786	0.603519	0.42994	0.937186	0.394911	0.239506	0.595953	0.22309	0.0830631	0.661275
2020	China Resources Sanjiu Medical&Pharmaceutical Co.,Ltd.	0.659545	0.113746	0.262713	0.263292	0.272811	0.0260962	0.0753135	0.800642	0.245039	0.0620237	0.229611	0.658565	0.97907	0.933715	0.828864	0.201598	0.26508	0.396391	0.768583	0.638305
2021	China Resources Sanjiu Medical&Pharmaceutical Co.,Ltd.	0.668329	0.19754	0.279544	0.280503	0.272359	0.0238454	0.94196	0.38923	0.773277	0.0737484	0.244321	0.0239861	0.116686	0.129277	0.136371	0.214514	0.226903	0.123298	0.194531	0.706244
2019	Shandong Sun paper Co.,Ltd.	0.448695	0.164282	0.296073	0.299247	0.299205	0.0688826	0.152301	0.2614	0.906983	0.050299	0.258768	0.19729	0.81578	0.891638	0.530335	0.227198	0.163273	0.602688	0.010635	0.881915
2020	Shandong Sun paper Co.,Ltd.	0.445916	0.122663	0.268651	0.275275	0.285101	0.0569779	0.911016	0.681302	0.604326	0.050299	0.234801	0.26084	0.764045	0.434416	0.203884	0.206155	0.175999	0.79243	0.816607	0.940149
2021	Shandong Sun paper Co.,Ltd.	0.431522	0.351046	0.304006	0.297048	0.297723	0.0724887	0.538487	0.996852	0.188923	0.050299	0.265701	0.393804	0.750351	0.512927	0.39285	0.233285	0.137821	0.0540857	0.95499	0.846005
2019	Beijing Oriental Yuhong Waterproof Technology Co.,Ltd.	0.436237	0.269915	0.353091	0.326434	0.317016	0.0549488	0.608712	0.34629	0.91169	0.390315	0.308602	0.889195	0.919572	0.235805	0.604121	0.270952	0.137821	0.678807	0.537822	0.823358
2020	Beijing Oriental Yuhong Waterproof Technology Co.,Ltd.	0.537618	0.22903	0.372462	0.430504	0.327318	0.11085	0.0467593	0.550903	0.53569	0.00340016	0.325532	0.603554	0.922663	0.405342	0.333515	0.285817	0.48142	0.456763	0.306452	0.804918
2021	Beijing Oriental Yuhong Waterproof Technology Co.,Ltd.	0.542144	0.34568	0.304213	0.555734	0.297955	0.153221	0.177791	0.56739	0.542791	0.343417	0.265882	0.869213	0.524662	0.0786176	0.524414	0.233445	0.137821	0.0109147	0.547696	0.852798
2019	NAURA Technology Group Co.,Ltd.	0.436028	0.239295	0.209967	0.485842	0.2612	0.00376181	0.109388	0.461765	0.0379685	0.409075	0.183511	0.473022	0.888619	0.134247	0.577339	0.161123	0.303258	0.223414	0.296729	0.522808
2020	NAURA Technology Group Co.,Ltd.	0.392183	0.35539	0.237225	0.299969	0.273242	0.00487437	0.992207	0.561051	0.920243	0.777231	0.207335	0.104981	0.0289513	0.677702	0.0409962	0.18204	0.290532	0.701571	0.518742	0.521514
2021	NAURA Technology Group Co.,Ltd.	0.561989	0.401061	0.218482	0.805745	0.264703	0.0044256	0.967156	0.912818	0.753519	0.777231	0.190953	0.870406	0.851208	0.185262	0.417678	0.167657	0.315984	0.578273	0.233763	0.623099
2019	Hangzhou Robam Appliances Co.,Ltd.	0.677911	0.164083	0.375461	0.288559	0.31694	0.0236141	0.284107	0.778489	0.087264	0.132372	0.328153	0.856977	0.14976	0.354205	0.0247196	0.288118	0.0105625	0.522009	0.0493228	0.246522
2020	Hangzhou Robam Appliances Co.,Ltd.	0.681346	0.16503	0.350737	0.303615	0.308121	0.0227515	0.459994	0.264896	0.996641	0.0854731	0.306544	0.496166	0.79662	0.346668	0.0542921	0.269146	0.0360143	0.859952	0.371708	0.340019
2021	Hangzhou Robam Appliances Co.,Ltd.	0.649926	0.251032	0.300306	0.261209	0.282423	0.0243963	0.666954	0.359172	0.19558	0.179271	0.262467	0.261976	0.662692	0.467959	0.413453	0.230446	0.0869178	0.854277	0.0765889	0.318991
2019	Chengdu Kanghong Pharmaceutical Group Co.,Ltd.	0.83665	0.194605	0.301825	0.286063	0.283818	0.0071491	0.10353	0.043073	0.6931	0.953101	0.263795	0.929755	0.00468973	0.755735	0.60575	0.231612	0.455968	0.224437	0.352357	0.740214
2020	Chengdu Kanghong Pharmaceutical Group Co.,Ltd.	0.870153	0.149728	0.105862	0.332224	0.213058	0.0108426	0.384788	0.0112953	0.140558	1	0.0925235	0.598337	0.497029	0.104486	0.644758	0.0812356	0.32871	0.0964017	0.717978	0.69945
2021	Chengdu Kanghong Pharmaceutical Group Co.,Ltd.	0.933927	0.18498	0.21808	0.257503	0.260461	0.00911645	0.971862	0.127333	0.872667	0.976551	0.190602	0.197581	0.778718	0.773555	0.487601	0.167349	0.315984	0.0222291	0.0298724	0.479456
2019	Cosco Shipping Energy Transportation Co.,ltd.	0.434708	0.200259	0.243131	0.231562	0.244727	0.142319	0.716498	0.465149	0.704462	0.491148	0.212496	0.632671	0.223432	0.943434	0.15343	0.186572	0.724485	0.233661	0.997746	0.637011
2020	Cosco Shipping Energy Transportation Co.,ltd.	0.545845	0.221958	0.174165	0.322093	0.25729	0.131986	0.771527	0.0551497	0.261188	0.765506	0.15222	0.183674	0.464316	0.651908	0.0639341	0.133649	0.366887	0.0306036	0.658574	0.633452
2021	Cosco Shipping Energy Transportation Co.,ltd.	0.504587	0.0484615	0.222622	0.168577	0.223043	0.113234	0.0218255	0.513111	0.954264	0.80068	0.194571	0.953463	0.788111	0.881453	0.0249279	0.170834	0.290532	0.30364	0.958601	0.664833
2019	Huadian Power International Corporation Limited	0.320897	0.170351	0.000521102	0.305365	0.253293	0.246753	0.0148498	0.921779	0.352959	0.742057	0.000455443	0.826965	0.321419	0.945147	0.128386	0.000399879	0.137821	0.110939	0.433124	0.319314
2020	Huadian Power International Corporation Limited	0.381021	0.131437	0.205655	0.304058	0.252275	0.320163	0.806486	0.785359	0.0252379	0.742057	0.179742	0.113107	0.021042	0.910607	0.528994	0.157814	0.32871	0.375285	0.584005	0.519573
2021	Huadian Power International Corporation Limited	0.311973	0.20924	0.211461	0.217561	0.191729	0.178293	0.876058	0.671184	0.978481	0.624809	0.184817	0.258876	0.219956	0.0601121	0.548259	0.162269	0.226903	0.74654	0.765276	0.569395
2019	China Resources Double-crane Pharmaceutical Co.,Ltd.	0.809612	0.204875	0.245538	0.272218	0.275785	0.0270477	0.308721	0.647616	0.373774	0.671708	0.2146	0.263048	0.737041	0.0788025	0.445335	0.188419	0.430517	0.784924	0.164005	0.667422
2020	China Resources Double-crane Pharmaceutical Co.,Ltd.	0.793293	0.104726	0.270325	0.265603	0.270689	0.0214435	0.861565	0.371124	0.263728	0.507562	0.236264	0.0114798	0.456534	0.318758	0.415949	0.20744	0.341435	0.422838	0.907509	0.688774
2021	China Resources Double-crane Pharmaceutical Co.,Ltd.	0.805752	0.17531	0.255962	0.280358	0.256432	0.0213129	0.797656	0.614655	0.700837	0.577911	0.223711	0.00176097	0.321272	0.507002	0.698335	0.196418	0.277806	0.866659	0.452792	0.588483
2019	Shanghai Fosun Pharmaceutical(Group)Co.,Ltd.	0.517448	0.207709	0.248123	0.300461	0.267921	0.0264071	0.648014	0.899311	0.41723	0.735022	0.216859	0.67353	0.138516	0.00589007	0.216511	0.190403	0.672308	0.269884	0.6049	0.609511
2020	Shanghai Fosun Pharmaceutical(Group)Co.,Ltd.	0.557018	0.170512	0.243762	0.302842	0.26405	0.0230589	0.484571	0.0987906	0.231162	0.941376	0.213048	0.416169	0.559641	0.99999	0.0465171	0.187056	0.468694	0.518139	0.960287	0.673892
2021	Shanghai Fosun Pharmaceutical(Group)Co.,Ltd.	0.521462	0.267553	0.234263	0.254004	0.26955	0.0340742	0.575785	0.609478	0.427922	0.976551	0.204746	0.294291	0.788906	0.938049	0.72911	0.179767	0.303258	0.065546	0.556587	0.635393
2019	Zhejiang Medicine Co.,Ltd.	0.840566	0.15629	0.24248	0.241401	0.206411	0.0261976	0.00755451	0.373773	0.887562	0.319967	0.211927	0.417563	0.371816	0.461886	0.781349	0.186072	0.201451	0.402564	0.969899	0.591718
2020	Zhejiang Medicine Co.,Ltd.	0.804237	0.161928	0.185541	0.222133	0.260731	0.0259768	0.937142	0.495275	0.842056	0.319967	0.162163	0.276594	0.251763	0.997839	0.766967	0.142379	0.214177	0.435824	0.899104	0.443869
2021	Zhejiang Medicine Co.,Ltd.	0.767433	0.249993	0.23084	0.290937	0.264019	0.025937	0.963838	0.752396	0.352354	0.355141	0.201754	0.295243	0.339261	0.286057	0.589353	0.17714	0.252354	0.878088	0.36058	0.33549
2019	Guangzhou Baiyunshan Pharmaceutical Holdings Company Limited	0.450573	0.374927	1	0.282659	0.280332	0.0519807	0.2919	0.165171	0.249724	0.355141	0.874	0.691311	0.949588	0.13788	0.980259	0.767372	0.443243	0.34503	0.40074	0.624393
2020	Guangzhou Baiyunshan Pharmaceutical Holdings Company Limited	0.467993	0.123138	0.279526	0.267433	0.272022	0.0494276	0.0468763	0.0204371	0.534999	0.659984	0.244305	0.374021	0.822268	0.331958	0.880096	0.2145	0.32871	0.115488	0.928307	0.605306
2021	Guangzhou Baiyunshan Pharmaceutical Holdings Company Limited	0.47009	0.195668	0.257443	0.277694	0.278087	0.0505431	0.467821	0.938598	0.989395	0.765506	0.225005	0.358138	0.532552	0.565442	0.97277	0.197554	0.405065	0.361571	0.868593	0.553866
2019	Shanying International Holdings CO.,LTD.	0.327979	0.124967	0.33343	0.273521	0.27796	0.0835269	0.85591	0.0891269	0.337025	0.671708	0.291417	0.895827	0.809454	0.0108206	0.23289	0.255864	0.32871	0.252826	0.340689	0.605953
2020	Shanying International Holdings CO.,LTD.	0.361421	0.176557	0.239209	0.296327	0.26935	0.0840288	0.246564	0.22273	0.532719	0.671708	0.209069	0.110153	0.993122	0.158389	0.742487	0.183562	0.341435	0.931643	0.529121	0.74539
2021	Shanying International Holdings CO.,LTD.	0.330128	0.282936	0.229378	0.258085	0.26559	0.0732413	0.801984	0.15739	0.492266	0.636534	0.200476	0.707295	0.0179594	0.872118	0.0712724	0.176018	0.315984	0.874824	0.596888	0.893885
2019	Haier Smart Home Co.,ltd.	0.324106	0.18546	0.177367	0.299445	0.310269	0.047006	0.24063	0.728765	0.862762	0.636534	0.155019	0.470531	0.612413	0.856349	0.71505	0.136107	0.392339	0.880071	0.0553575	0.577159
2020	Haier Smart Home Co.,ltd.	0.3104	0.163842	0.335101	0.252398	0.291669	0.0470481	0.292372	0.969547	0.976605	0.390315	0.292879	0.824622	0.19174	0.901838	0.295501	0.257147	0.417791	0.882212	0.142196	0.423164
2021	Haier Smart Home Co.,ltd.	0.354161	0.181117	0.31229	0.309765	0.287409	0.0363633	0.355082	0.209764	0.0996731	0.765506	0.272942	0.0517827	0.00484784	0.865453	0.192801	0.239643	0.443243	0.84981	0.152076	0.67098
2019	Jilin Yatai(Group)Co.,Ltd.	0.282361	0.232027	0.17914	0.227338	0.232975	0.00933702	0.750564	0.0213537	0.77039	0.20272	0.156568	0.020488	0.459869	0.0403984	0.0271815	0.137467	0.0741919	0.491553	0.533492	0.236817
2020	Jilin Yatai(Group)Co.,Ltd.	0.282244	0.207319	0.141143	0.225294	0.229701	0.0123105	0.854962	0.512987	0.995661	0.20272	0.123359	0.454438	0.0659383	0.278195	0.0463213	0.108309	0.061466	0.757975	0.452255	0.360078
2021	Jilin Yatai(Group)Co.,Ltd.	0.256804	0.148142	0.136626	0.19169	0.200715	0.0114774	0.636396	0.154727	0.255092	0.179271	0.119412	0.140386	0.579903	0.604547	0.771518	0.104843	0.0869178	0.0609743	0.23703	0.296991
2019	Longi Green Energy Technology Co.,ltd.	0.473897	0.35707	0.167753	0.508306	0.320655	0.0339076	0.540949	0.154717	0.0442353	0.261344	0.146616	0.135182	0.849083	0.0452834	0.52982	0.128729	0.392339	0.0469408	0.324634	0.568748
2020	Longi Green Energy Technology Co.,ltd.	0.392458	0.426829	0.341507	0.337236	0.338504	0.0329393	0.515719	0.48944	0.68874	0.331692	0.298477	0.132636	0.888383	0.144809	0.540135	0.262063	0.850471	0.324257	0.700531	0.646716
2021	Longi Green Energy Technology Co.,ltd.	0.485133	0.351315	0.387984	0.369005	0.315593	0.0429199	0.837131	0.693328	0.21257	0.847579	0.339098	0.573413	0.150458	0.955454	0.744972	0.297728	0.723212	0.828304	0.294257	0.675186
2019	MingYang Smart Energy Group Limited	0.160678	0.36738	0.222433	0.415063	0.27177	0.0259798	0.139486	0.638482	0.347811	0.695158	0.194406	0.836116	0.746642	0.720889	0.602266	0.170689	0.061466	0.0415199	0.184929	0.83824
2020	MingYang Smart Energy Group Limited	0.261489	0.632651	0.241596	0.688107	0.269498	0.0186428	0.912686	0.116475	0.443918	0.624809	0.211155	0.966673	0.49799	0.94437	0.935217	0.185394	0.32871	0.496275	0.260221	0.854416
2021	MingYang Smart Energy Group Limited	0.271336	0.234318	0.235025	0.324284	0.301796	0.0193339	0.842504	0.930555	0.29132	0.624809	0.205412	0.106854	0.360769	0.338648	0.647127	0.180351	0.214177	0.511929	0.867869	0.795859
2019	Cosco Shipping Holdings Co.,ltd.	0.228678	0.25179	0.389804	0.324531	0.309081	0.329519	0.396181	0.115233	0.00532513	0.0315395	0.340689	0.473537	0.836567	0.474279	0.799171	0.299125	0.461059	0.318403	0.166504	0.539308
2020	Cosco Shipping Holdings Co.,ltd.	0.258305	0.201967	0.296296	0.288922	0.319375	0.450328	0.60367	0.926608	0.279236	0.0620237	0.258962	0.588693	0.730833	0.376956	0.427361	0.227369	0.405065	0.0465678	0.858371	0.607247
2021	Cosco Shipping Holdings Co.,ltd.	0.422513	0.550624	0.313583	0.746981	0.649906	0.352905	0.0779187	0.80775	0.566344	0.0737484	0.274072	0.527295	0.557198	0.72368	0.497055	0.240635	0.54505	0.479472	0.404811	0.61857
2019	China National Nuclear Power Co.,Ltd.	0.22419	0.218354	0.2014	0.265439	0.268913	0.0112438	0.0882738	0.385821	0.768074	0.0667136	0.176024	0.0825287	0.155066	0.646517	0.205734	0.154549	0.392339	0.901178	0.258344	0.714008
2020	China National Nuclear Power Co.,Ltd.	0.276387	0.202416	0.241472	0.333671	0.270057	0.0113886	0.788032	0.244953	0.277373	0.0737484	0.211046	0.950261	0.0472258	0.565844	0.118815	0.185299	0.26508	0.959466	0.207774	0.700097
2021	China National Nuclear Power Co.,Ltd.	0.277179	0.227339	0.242297	0.263471	0.278168	0.0124156	0.727019	0.0952906	0.649841	0.0737484	0.211767	0.896469	0.213601	0.318397	0.299674	0.185932	0.76139	0.452423	0.881286	0.764154
2019	Wuxi Apptec Co.,Ltd.	0.609781	0.289783	0.28884	0.216209	0.271652	0.0422038	0.143542	0.309859	0.708637	0.80068	0.252447	0.297332	0.222127	0.463913	0.443462	0.221648	0.397429	0.49737	0.658184	0.684568
2020	Wuxi Apptec Co.,Ltd.	0.737697	0.26652	0.257615	0.588096	0.265196	0.0351796	0.0274696	0.779117	0.756348	0.871028	0.225156	0.38536	0.49898	0.685012	0.00680714	0.197687	0.366887	0.00699197	0.684491	0.667098
2021	Wuxi Apptec Co.,Ltd.	0.733396	0.309512	0.239678	0.30754	0.279084	0.0218269	0.323033	0.167297	0.586516	0.812405	0.209478	0.144633	0.158609	0.473272	0.240471	0.183922	0.405065	0.525826	0.155606	0.643481
2019	Opple Lighting Co.,Ltd.	0.63657	0.163501	0.227706	0.296188	0.283673	0.0634528	0.895549	0.835035	0.968041	0.0385743	0.199015	0.104145	0.531765	0.572251	0.289843	0.174735	0.214177	0.417355	0.057405	0.552572
2020	Opple Lighting Co.,Ltd.	0.630576	0.125009	0.323265	0.251974	0.27291	0.0599035	0.344647	0.65268	0.924399	0.0268496	0.282534	0.0756697	0.221919	0.197707	0.565097	0.248065	0.163273	0.309123	0.624088	0.564866
2021	Opple Lighting Co.,Ltd.	0.663593	0.19182	0.29878	0.277429	0.278288	0.0678305	0.42584	0.601048	0.889343	0.0620237	0.261134	0.841183	0.127909	0.717613	0.0727299	0.229276	0.163273	0.923563	0.608823	0.529602
2019	Anhui Conch Cement Company Limited	0.840238	0.240145	0.287813	0.322854	0.318979	0.185065	0.824524	0.64494	0.1876	0.050299	0.251548	0.140066	0.474815	0.614634	0.252423	0.220859	0.175999	0.34312	0.370905	0.574571
2020	Anhui Conch Cement Company Limited	0.887255	0.197093	0.385063	0.306483	0.308911	0.174868	0.264423	0.727329	0.507905	0.050299	0.336545	0.692555	0.00109661	0.580013	0.205317	0.295487	0.461059	0.709047	0.414394	0.553543
2021	Anhui Conch Cement Company Limited	0.881685	0.124606	0.360692	0.288592	0.288872	0.116499	0.82735	0.0877615	0.794472	0.0268496	0.315245	0.794562	0.998129	0.155994	0.141898	0.276785	0.137821	0.485998	0.226875	0.563572
2019	BBMG Corporation	0.2619	0.189593	0	0.249913	0.257429	0.00267045	0.800486	0.275905	0.646399	0.671708	0	0.0735398	0.528561	0.157922	0.916588	0	0.175999	0.00502156	0.110408	0.620835
2020	BBMG Corporation	0.298266	0.220116	0.212045	0.291352	0.257693	0.00427818	0.260655	0.718568	0.635485	0.531012	0.185327	0.554953	0.109371	0.273125	0.891839	0.162717	0.608679	0.211837	0.631613	0.648981
2021	BBMG Corporation	0.309084	0.206663	0.204144	0.237612	0.255515	0.00597985	0.775033	0.395575	0.698883	0.671708	0.178422	0.0765206	0.100724	0.955133	0.713225	0.156654	0.150547	0.264384	0.0785469	0.654157
2019	Gotion High-tech Co.,ltd.	0.339132	0.130704	0.156443	0.256896	0.23939	0.00557359	0.0370679	0.0313896	0.0224313	0.308242	0.136731	0.584828	0.602454	0.41939	0.186809	0.12005	0.11237	0.864323	0.724655	0.350696
2020	Gotion High-tech Co.,ltd.	0.382912	0.297078	0.164121	0.32306	0.242687	0.01269	0.0621243	0.278362	0.762314	0.237894	0.143442	0.606129	0.297664	0.801805	0.708242	0.125942	0.150547	0.402806	0.568678	0.358784
2021	Gotion High-tech Co.,ltd.	0.436127	0.37587	0.15512	0.535602	0.235317	0.0158979	0.758052	0.712149	0.702141	0.249619	0.135575	0.134708	0.090071	0.623035	0.0729465	0.119035	0.137821	0.277948	0.568054	0.256551
2019	Tcl Zhonghuan Renewable Energy Technology Co.,ltd.	0.406398	0.242148	0.210725	0.356909	0.262018	0.0377139	0.0948111	0.95349	0.00264975	0.882753	0.184173	0.622804	0.273141	0.133526	0.00623712	0.161704	0.290532	0.430754	0.838769	0.550307
2020	Tcl Zhonghuan Renewable Energy Technology Co.,ltd.	0.475175	0.199721	0.202167	0.381042	0.256911	0.0246732	0.295305	0.993265	0.71514	0.859304	0.176694	0.636066	0.464481	0.650187	0.826494	0.155137	0.214177	0.639227	0.418597	0.564866
2021	Tcl Zhonghuan Renewable Energy Technology Co.,ltd.	0.539655	0.639842	0.254365	0.428412	0.28149	0.0370571	0.255309	0.286733	0.71142	0.882753	0.222315	0.631035	0.670533	0.978477	0.896651	0.195193	0.201451	0.773891	0.566431	0.640569
2019	C&S Paper Co.,Ltd.	0.702942	0.21681	0.294729	0.326393	0.294998	0.0497169	0.614622	0.164642	0.225332	0.753781	0.257593	0.0551343	0.741245	0.129823	0.0682388	0.226166	0.405065	0.611739	0.487108	0.640893
2020	C&S Paper Co.,Ltd.	0.700284	0.221398	0.325293	0.328601	0.311309	0.0463356	0.139092	0.830507	0.224962	0.753781	0.284306	0.293053	0.850031	0.104661	0.728192	0.249621	0.26508	0.555579	0.459359	0.71595
2021	C&S Paper Co.,Ltd.	0.675006	0.217284	0.26597	0.222165	0.278396	0.0388496	0.0989621	0.900173	0.184594	0.753781	0.232458	0.153692	0.594688	0.0308013	0.97753	0.204098	0.290532	0.130289	0.299738	0.777742
2019	Sunwoda Electronic Co.,ltd.	0.217739	0.247886	0.272494	0.277933	0.286022	0.0845531	0.970616	0.22354	0.678815	0.683433	0.238159	0.980988	0.386088	0.226241	0.66175	0.209104	0.392339	0.364874	0.161864	0.648657
2020	Sunwoda Electronic Co.,ltd.	0.193549	0.22021	0.259722	0.310736	0.280814	0.0690162	0.900511	0.835735	0.131368	0.683433	0.226997	0.188257	0.632212	0.830143	0.370145	0.199303	0.341435	0.946482	0.447144	0.562278
2021	Sunwoda Electronic Co.,ltd.	0.296326	0.255227	0.21151	0.605941	0.260244	0.0999477	0.43739	0.965262	0.234624	0.683433	0.18486	0.137531	0.874311	0.771165	0.386511	0.162307	0.532324	0.679068	0.387012	0.678098
2019	BGI Genomics Co.,Ltd.	0.78133	0.189278	0.212571	0.247124	0.260548	0.0350289	0.690261	0.815726	0.610846	0.249619	0.185787	0.113042	0.238257	0.0658565	0.863333	0.163121	0.54505	0.402569	0.0590293	0.480427
2020	BGI Genomics Co.,Ltd.	0.544114	1	0.489161	0.382081	0.434288	0.030225	0.951766	0.201665	0.197914	0.331692	0.427527	0.478209	0.526339	0.267216	0.617374	0.375369	0.379613	0.0111243	0.335701	0.553219
2021	BGI Genomics Co.,Ltd.	0.686656	0.0616116	0.302872	0.461901	0.304299	0.0294161	0.701043	0.413002	0.221543	0.472388	0.264711	0.815877	0.877173	0.25244	0.38723	0.232416	0.252354	0.539128	0.77405	0.614688
2019	Flat Glass Group Co.,Ltd.	0.477772	0.38819	0.243004	0.325933	0.312659	0.0651179	0.121084	0.397663	0.0752324	0.589635	0.212385	0.409124	0.822731	0.313433	0.477146	0.186474	0.214177	0.319419	0.288676	0.640246
2020	Flat Glass Group Co.,Ltd.	0.603354	0.274147	0.305214	0.476562	0.34569	0.0667129	0.417419	0.423274	0.0309201	0.460664	0.266757	0.110262	0.0902287	0.917685	0.836398	0.234212	0.175999	0.806273	0.182542	0.538337
2021	Flat Glass Group Co.,Ltd.	0.601333	0.3124	0.369336	0.488392	0.326503	0.0218043	0.284611	0.167876	0.660599	0.273068	0.3228	0.403289	0.395152	0.875417	0.0230655	0.283418	0.303258	0.113946	0.219751	0.617923
2019	China Vanke CO.,LTD.	0.105553	0.245674	0.348628	0.292919	0.315701	0	0.61486	0.0326729	0.220071	0.050299	0.304701	0.566604	0.0576182	0.781204	0.437552	0.267527	0.405065	0.672581	0.071603	0.829505
2020	China Vanke CO.,LTD.	0.140877	0.204312	0.315449	0.351303	0.297114	0.000294902	0.500007	0.613234	0.102761	0.0854731	0.275702	0.235994	0.672397	0.796592	0.762663	0.242066	0.343981	0.142524	0.897888	0.847299
2021	China Vanke CO.,LTD.	0.158607	0.179131	0.245154	0.282556	0.266999	0.000586763	0.816374	0.90737	0.527807	0.214445	0.214265	0.101357	0.484544	0.0710329	0.962406	0.188124	0.534869	0.929677	0.999724	0.863798
2019	Wuliangye Yibin Co.,Ltd.	0.747357	0.252579	0.383293	0.301073	0.296756	0.0922272	0.11907	0.280144	0.341034	0.235549	0.334998	0.187415	0.0177559	0.0770952	0.188874	0.294128	0.48142	0.126295	0.981605	0.75186
2020	Wuliangye Yibin Co.,Ltd.	0.810897	0.206238	0.382094	0.294893	0.295084	0.0863221	0.992832	0.439579	0.441984	0.366866	0.333951	0.251907	0.139768	0.146634	0.246399	0.293209	0.583227	0.141546	0.648925	0.759948
2021	Wuliangye Yibin Co.,Ltd.	0.784575	0.21109	0.385392	0.29574	0.296038	0.069087	0.380461	0.264902	0.304391	0.366866	0.336832	0.2	0.569681	0.0254162	0.54194	0.295739	0.659583	0.268476	0.87733	0.656098
2019	Aier Eye Hospital Group Co.,Ltd.	0.604016	0.250618	0.348662	0.30417	0.302344	0.00731275	0.140379	0.276083	0.196828	0.413765	0.30473	0.537397	0.609742	0.674109	0.262968	0.267553	0.379613	0.0119229	0.00352406	0.759948
2020	Aier Eye Hospital Group Co.,Ltd.	0.713169	0.22708	0.321962	0.441706	0.292258	0.00828359	0.63833	0.123074	0.447437	0.273068	0.281395	0.661095	0.0374218	0.812032	0.372844	0.247065	0.672308	0.739008	0.736092	0.825623
2021	Aier Eye Hospital Group Co.,Ltd.	0.568495	0.255682	0.346979	0.292595	0.308746	0.00926761	0.839778	0.420234	0.0961095	0.531012	0.30326	0.344887	0.777094	0.930198	0.329058	0.266262	0.494146	0.92889	0.317584	0.775477
2019	Chongqing Zhifei Biological Products Co.,Ltd.	0.529163	0.583372	0.550086	0.384303	0.390142	0.137117	0.840775	0.547672	0.530585	0.683433	0.480775	0.548745	0.135135	0.2471	0.905897	0.42212	0.280351	0.724287	0.599837	0.360725
2020	Chongqing Zhifei Biological Products Co.,Ltd.	0.548571	0.33079	0.538929	0.408755	0.414858	0.133229	0.658302	0.771609	0.609122	0.706882	0.471024	0.837034	0.273074	0.597545	0.00620643	0.413559	0.137821	0.107795	0.451211	0.38143
2021	Chongqing Zhifei Biological Products Co.,Ltd.	0.600847	0.580327	0.711266	0.693612	0.686181	0.134262	0.385814	0.776535	0.019982	0.742057	0.621647	0.322704	0.464933	0.296409	0.787084	0.545806	0.150547	0.490538	0.0998644	0.449046
2019	Shenzhen Kangtai Biological Products Co.,Ltd.	0.72627	0.129125	0.353312	0.436028	0.34479	0.0262594	0.359825	0.573947	0.0811092	0.0854731	0.308795	0.667902	0.66743	0.147387	0.548125	0.271122	0.290532	0.805699	0.101317	0.474604
2020	Shenzhen Kangtai Biological Products Co.,Ltd.	0.820277	0.214727	0.239417	0.923465	0.264865	0.0290189	0.630995	0.57089	0.897158	0.132372	0.209251	0.675176	0.94224	0.502515	0.454928	0.183722	0.214177	0.451198	0.0385938	0.527984
2021	Shenzhen Kangtai Biological Products Co.,Ltd.	0.670018	0.407973	0.284767	0.325165	0.25942	0.0264682	0.0837427	0.942093	0.197421	0.144097	0.248886	0.450073	0.757777	0.85907	0.0571904	0.218522	0.392339	0.144615	0.0225293	0.552896
2019	Contemporary Amperex Technology Co.,limited	0.403992	0.37852	0.266359	0.313169	0.286263	0.0049353	0.171137	0.261711	0.01401	0.0971978	0.232798	0.283546	0.719948	0.572753	0.714787	0.204397	0.125095	0.919751	0.963323	0.422517
2020	Contemporary Amperex Technology Co.,limited	0.43334	0.187087	0.236717	0.491515	0.27276	0.0040212	0.0982987	0.44204	0.0989934	0.155821	0.20689	0.348739	0.566822	0.475707	0.21785	0.18165	0.382158	0.491925	0.877854	0.564542
2021	Contemporary Amperex Technology Co.,limited	0.271675	0.825398	0.338051	0.369728	0.334722	0.010503	0.0239859	0.292127	0.712663	0.0971978	0.295456	0.216093	0.455678	0.377177	0.438483	0.259411	0.254899	0.760162	0.388811	0.558395
2019	Kweichow Moutai Co.,Ltd.	0.816146	0.209342	0.920814	0.317161	0.314477	0.0326054	0.230391	0.80553	0.00784348	0.287724	0.804791	0.275177	0.0320358	0.856867	0.115885	0.706607	0.40761	0.22034	0.462499	0.726949
2020	Kweichow Moutai Co.,Ltd.	0.828619	0.18875	0.451457	0.306565	0.309673	0.0268573	0.366945	0.486005	0.697185	0.273068	0.394574	0.554445	0.373633	0.0362064	0.233462	0.346436	0.392339	0.947382	0.0336015	0.718214
2021	Kweichow Moutai Co.,Ltd.	0.812438	0.194829	0.437272	0.303399	0.30624	0.0334789	0.499331	0.406973	0.545951	0.346348	0.382176	0.19038	0.979363	0.075585	0.800412	0.33555	0.393612	0.367677	0.170611	0.635717
2019	Yonghui Superstores Co.,Ltd.	0.696018	0.214132	0.178675	0.254246	0.307547	0.000213829	0.00864422	0.209069	0.661286	0.873959	0.156162	0.500363	0.678803	0.751277	0.54008	0.13711	0.178544	0.785952	0.666044	0.820123
2020	Yonghui Superstores Co.,Ltd.	0.710153	0.209476	0.463847	0.231796	0.310542	0.00017836	0.0689154	0.988701	0.469272	0.888615	0.405403	0.64487	0.671693	0.52883	0.979833	0.355943	0.178544	0.650665	0.120606	0.703009
2021	Yonghui Superstores Co.,Ltd.	0.735521	0.18627	0.459104	0.210064	0.307916	5.16838e-05	0.332475	0.555739	0.969453	0.712745	0.401257	0.0121333	0.0947448	0.707257	0.866665	0.352304	0.216722	0.587495	0.223671	0.500485
2019	Foshan Haitian Flavouring and Food Company Ltd.	0.374648	0.231882	0.154841	0.311801	0.241407	0.321417	0.302097	0.989138	0.269862	0.273068	0.135331	0.649309	0.605386	0.0309862	0.0313052	0.118821	0.280351	0.125774	0.797189	0.620188
2020	Foshan Haitian Flavouring and Food Company Ltd.	0.342991	0.186695	0.220071	0.319822	0.268656	0.311283	0.249496	0.194553	0.929407	0.287724	0.192342	0.725093	0.152114	0.554699	0.321321	0.168876	0.293077	0.29853	0.585795	0.42834
2021	Foshan Haitian Flavouring and Food Company Ltd.	0.104322	0.134922	0.229793	0.299764	0.197674	0.301149	0.0927852	0.436588	0.00823597	0.554461	0.200839	0.0448539	0.805084	0.564439	0.536812	0.176337	0.468694	0.0438694	0.508219	0.570366
2019	Renrenle Commercial Group Co.,Ltd.	0.276816	0.116825	0.175814	0.242985	0.247811	0.321417	0.376469	0.686371	0.389947	0.404971	0.153661	0.683875	0.805476	0.0677257	0.215203	0.134915	0.399975	0.132765	0.901889	0.258169
2020	Renrenle Commercial Group Co.,Ltd.	0.282657	0.0535548	0.174233	0.23591	0.247111	0.341686	0.365791	0.0559178	0.138426	0.37566	0.15228	0.655131	0.787735	0.501104	0.0142778	0.133702	0.369432	0.402698	0.56724	0.317697
2021	Renrenle Commercial Group Co.,Ltd.	0.0472407	0.0813708	0.113783	0	0	0.35182	0.451439	0.552523	0.829893	0.419627	0.0994463	0.325248	0.319301	0.584108	0.30234	0.0873138	0.40761	0.596384	0.348981	0.245875
2019	Dongrui Food Group Co.,Ltd.	0.692586	0.32491	0.596575	0.869724	0.584572	0.0827995	0.0697099	0.0192155	0.521816	0.690351	0.521407	0.573291	0.778364	0.0381353	0.112431	0.457795	0.336345	0.854829	0.0698333	0.305403
2020	Dongrui Food Group Co.,Ltd.	0.717873	0.387421	0.70022	0.869724	0.625836	0.064472	0.504958	0.497603	0.252187	0.809943	0.611993	0.10443	0.154873	0.107597	0.135002	0.537329	0.808094	0.405043	0.676367	0.231317
2021	Dongrui Food Group Co.,Ltd.	0.895085	0.0462011	0.217435	0.869724	0.261808	0.0270869	0.0900596	0.965657	0.371154	0.532419	0.190038	0.259859	0.222135	0.628702	0.15271	0.166854	0.289387	0.225176	0.796542	0.159819
2019	Guangdong Jushen Logistics Co.,Ltd.	0.576309	0.487185	0.614565	1	0.611472	0.331299	0.173907	0.157732	0.431236	0.739477	0.53713	0.93661	0.985591	0.956039	0.14946	0.4716	0.500509	0.53785	0.663875	0.0252346
2020	Guangdong Jushen Logistics Co.,Ltd.	0.715863	0.240939	0.497324	1	0.464109	0.926957	0.265997	0.472642	0.195928	0.341775	0.434661	0.0891803	0.921742	0.0193983	0.923098	0.381632	0.495164	0.815664	0.290608	0.160466
2021	Guangdong Jushen Logistics Co.,Ltd.	0.744684	0.0442715	0.212918	1	0.2208	0.159037	0.513307	0.690737	0.44067	0.327823	0.186091	0.286741	0.647846	0.779647	0.30789	0.163388	0.205905	0.182723	0.382232	0.293433
2019	Inner Mongolia Dazhong Mining Co.,Ltd.	0.186352	0.43124	0.400957	0.71853	0.378974	0.151831	0.420805	0.244204	0.176782	0.843123	0.350436	0.284728	0.485277	0.487184	0.834046	0.307683	0.465513	0.0937158	0.19	0.164025
2020	Inner Mongolia Dazhong Mining Co.,Ltd.	0.272799	0.132945	0.405893	0.71853	0.382777	0.129485	0.289238	0.490822	0.641659	0.168484	0.35475	0.890925	0.243283	0.348266	0.125471	0.311471	0.424281	0.512259	0.17745	0.251375
2021	Inner Mongolia Dazhong Mining Co.,Ltd.	0.612329	0.55599	0.466535	0.71853	0.342243	0.0797658	0.429329	0.413973	0.0778274	0.40544	0.407752	0.863688	0.655302	0.166854	0.993236	0.358006	0.896411	0.0717059	0.868143	0.257845
2019	Nanjing Sheng Hang Shipping Co.,Ltd.	0.675309	0.270302	0.244624	0.546495	0.280738	0.292247	0.843141	0.977072	0.34079	0.169187	0.213802	0.798729	0.331964	0.0196702	0.557506	0.187718	0.299567	0.252206	0.0450504	0.576189
2020	Nanjing Sheng Hang Shipping Co.,Ltd.	0.762583	0.254036	0.298023	0.546495	0.31009	0.175936	0.596746	0.970518	0.317791	0.520811	0.260472	0.680574	0.59705	0.864478	0.518987	0.228694	0.961568	0.729726	0.976074	0.0747331
2021	Nanjing Sheng Hang Shipping Co.,Ltd.	0.768128	0.263033	0.247294	0.546495	0.2762	0.125802	0.471834	0.263971	0.236714	0.630789	0.216135	0.747985	0.836793	0.021182	0.67874	0.189766	0.540341	0.0927643	0.710614	0.281139
2019	Tianjin Yiyi Hygiene Products Co.,Ltd.	0.793938	0.203604	0.350965	0.807438	0.343216	0.18591	0.591667	0.591051	0.631111	0.412006	0.306743	0.0321725	0.852052	0.613209	0.939719	0.269321	0.216595	0.100365	0.0635762	0.0375283
2020	Tianjin Yiyi Hygiene Products Co.,Ltd.	0.822638	0.233561	0.415722	0.807438	0.390507	0.169138	0.114847	0.760073	0.862376	0.559972	0.363341	0.421439	0.0654382	0.288045	0.193359	0.319013	0.342708	0.00510197	0.657429	0.0103526
2021	Tianjin Yiyi Hygiene Products Co.,Ltd.	0.933073	0.168531	0.215317	0.807438	0.230815	0.0757832	0.231067	0.512733	0.533106	0.700786	0.188187	0.571688	0.313815	0.931004	0.0631469	0.165228	0.258335	0.850348	0.754063	0.564542
2019	Shandong Link Science And Technology Co.,ltd.	0.462544	0.158458	0.297868	0.777358	0.309999	0.182036	0.859663	0.384666	0.821384	0.911713	0.260336	0.151046	0.133622	0.0567886	0.442146	0.228575	0.719394	0.809241	0.1507	0.572307
2020	Shandong Link Science And Technology Co.,ltd.	0.475229	0.155513	0.35762	0.777358	0.347705	0.153572	0.912742	0.156777	0.00560803	0.475202	0.31256	0.596083	0.929067	0.313788	0.00529712	0.274428	0.866633	0.958538	0.272761	0.140731
2021	Shandong Link Science And Technology Co.,ltd.	0.725761	0.338545	0.271535	0.777358	0.261178	0.084786	0.50694	0.993074	0.799679	0.570759	0.237321	0.952134	0.784137	0.268129	0.0716262	0.208368	0.313948	0.482003	0.0200476	0.287609
2019	Hunan Valin Wire&cable Co.,ltd.	0.526981	0.247215	0.24606	0.469384	0.28148	0.0813231	0.919828	0.578969	0.0395344	0.36499	0.215056	0.978881	0.189825	0.295301	0.0194424	0.188819	0.426063	0.636041	0.0521805	0.362989
2020	Hunan Valin Wire&cable Co.,ltd.	0.543027	0.200333	0.255085	0.469384	0.286203	0.114401	0.0684294	0.621798	0.203612	0.726697	0.222944	0.583474	0.215694	0.603909	0.576853	0.195745	0.238992	0.997492	0.285271	0.620835
2021	Hunan Valin Wire&cable Co.,ltd.	0.533367	0.357596	0.245388	0.469384	0.257332	0.0689001	0.748956	0.766199	0.372603	0.464064	0.214469	0.715717	0.510886	0.794936	0.0755361	0.188304	0.457368	0.320808	0.214272	0.496927
2019	Guangdong Hongxing Industrial Co.,ltd.	0.712974	0.218513	0.363547	0.741784	0.35177	0.047147	0.611705	0.74303	0.209011	0.125923	0.31774	0.167586	0.686813	0.080571	0.583772	0.278976	0.876177	0.706307	0.828893	0.276933
2020	Guangdong Hongxing Industrial Co.,ltd.	0.727574	0.196906	0.38575	0.741784	0.367582	0.0554656	0.134597	0.023154	0.8799	0.114668	0.337145	0.846354	0.750257	0.175452	0.931447	0.296014	0.014253	0.090381	0.128327	0.257845
2021	Guangdong Hongxing Industrial Co.,ltd.	0.849721	0.202725	0.230426	0.741784	0.273527	0.0257268	0.822382	0.0280661	0.570446	0.112674	0.201392	0.496716	0.543001	0.480573	0.965721	0.176822	0.223212	0.900952	0.158714	0.00744096
2019	Kingfore Energy Group Co.,Ltd.	0.410305	0.186194	0.372909	0.747856	0.358323	0.756358	0.276932	0.126336	0.450783	0.0871146	0.325923	0.596373	0.611436	0.66331	0.403348	0.28616	0.516416	0.324544	0.0811116	0.0747331
2020	Kingfore Energy Group Co.,Ltd.	0.489795	0.171898	0.383263	0.747856	0.365763	0.806904	0.795918	0.724296	0.894231	0.39395	0.334971	0.998986	0.213177	0.51394	0.53366	0.294105	0.363833	0.09723	0.839016	0.311226
2021	Kingfore Energy Group Co.,Ltd.	0.714776	0.162626	0.255792	0.747856	0.266938	0.433253	0.364937	0.720961	0.435555	0.91183	0.223562	0.5823	0.00865411	0.294322	0.22568	0.196288	0.160346	0.872861	0.947061	0.22614
2019	Suncha Technology Co., Ltd.	0.512659	0.221948	0.330938	0.616108	0.330162	0.0731277	0.773295	0.0443317	0.663046	0.0097315	0.28924	0.961176	0.227386	0.356808	0.425057	0.253953	0.421354	0.00997596	0.0772585	0.304756
2020	Suncha Technology Co., Ltd.	0.59605	0.214019	0.33352	0.616108	0.331807	0.0709355	0.0906404	0.332437	0.740715	0.327002	0.291496	0.73479	0.810286	0.324105	0.811224	0.255934	0.611224	0.318344	0.136317	0.130702
2021	Suncha Technology Co., Ltd.	0.756801	0.21747	0.22451	0.616108	0.236451	0.0325772	0.57894	0.871069	0.677907	0.597843	0.196221	0.659673	0.00211894	0.114086	0.863147	0.172282	0.627768	0.0130857	0.421457	0.00744096
2019	Sinostone (Guangdong) Co., Ltd.	0.870469	0.117078	0.352078	0.726576	0.343961	0.0912538	0.773129	0.330494	0.0773196	0.90714	0.307716	0.341401	0.758469	0.591865	0.263968	0.270175	0.875032	0.938383	0.362125	0.521838
2020	Sinostone (Guangdong) Co., Ltd.	0.86165	0.166014	0.367538	0.726576	0.332898	0.0729171	0.271407	0.897156	0.285339	0.247977	0.321229	0.416334	0.231173	0.448136	0.235232	0.282039	0.85887	0.155807	0.306907	0.177612
2021	Sinostone (Guangdong) Co., Ltd.	0.917375	0.275646	0.251936	0.726576	0.274589	0.0440477	0.277945	0.988379	0.214294	0.645914	0.220192	0.1195	0.312072	0.694048	0.102697	0.193329	0.823365	0.814888	0.577702	0.531867
2019	China Railway Special Cargo Logistics Co.,ltd.	0.989385	0.186132	0.186957	0.287841	0.252814	0.822809	0.767874	0.297119	0.28526	0.707	0.163401	0.115882	0.613335	0.907251	0.493102	0.143466	1	0.284356	0.91228	0.024264
2020	China Railway Special Cargo Logistics Co.,ltd.	1	0.135369	0.172865	0.287841	0.246507	0.145686	0.185073	0.693102	0.616006	0.706531	0.151084	0.976424	0.477851	0.496872	0.219666	0.132652	0.71125	0.469963	0.907412	0.118085
2021	China Railway Special Cargo Logistics Co.,ltd.	0.983634	0.164269	0.172319	0.287841	0.243825	0.218127	0.738708	0.394144	0.0613552	0.824481	0.150607	0.573752	0.0429626	0.606803	0.00739815	0.132233	0.616442	0.418647	0.298168	0.338078
2019	Zhengzhou Qianweiyangchu Food Co.,Ltd.	0.481875	0.259519	0.328207	0.490175	0.328433	0.134439	0.953002	0.547991	0.435972	0.457381	0.286853	0.48816	0.941818	0.561512	0.0653238	0.251857	0.147366	0.222683	0.498794	0.525073
2020	Zhengzhou Qianweiyangchu Food Co.,Ltd.	0.625842	0.171246	0.278636	0.490175	0.299003	0.126122	0.382453	0.839108	0.0125742	0.712628	0.243528	0.370702	0.582363	0.387787	0.492511	0.213818	0.501273	0.280155	0.928926	0.164672
2021	Zhengzhou Qianweiyangchu Food Co.,Ltd.	0.742367	0.294057	0.239916	0.490175	0.271678	0.0691739	0.255771	0.633631	0.592556	0.36628	0.209687	0.332207	0.78674	0.456856	0.0653018	0.184105	0.26788	0.783293	0.185928	0.542866
2019	Hunan Hualian China Industry Co.,Ltd.	0.748315	0.197844	0.346915	0.636187	0.340522	0.105142	0.897564	0.509241	0.664189	0.338258	0.303204	0.961094	0.0552738	0.705421	0.459918	0.266213	0.493892	0.0420204	0.0985956	0.097056
2020	Hunan Hualian China Industry Co.,Ltd.	0.793262	0.131906	0.323145	0.636187	0.32526	0.106219	0.694664	0.805807	0.692321	0.653769	0.282429	0.0261727	0.268921	0.882373	0.136892	0.247972	0.249555	0.548295	0.537866	0.113879
2021	Hunan Hualian China Industry Co.,Ltd.	0.866352	0.276051	0.251681	0.636187	0.265351	0.0556612	0.917831	0.318247	0.984992	0.59667	0.21997	0.311371	0.125476	0.460699	0.739029	0.193133	0.14393	0.881747	0.646691	0.134908
2019	An Hui Huaertai Chemical CO.,LTD.	0.743701	0.13879	0.362387	0.826292	0.350969	0.32975	0.317088	0.207123	0.159897	0.111736	0.316726	0.988661	0.983346	0.823214	0.371632	0.278085	0.65322	0.795293	0.0517218	0.395018
2020	An Hui Huaertai Chemical CO.,LTD.	0.791389	0.107502	0.360285	0.826292	0.349525	0.219074	0.0565433	0.188756	0.937519	0.138	0.314889	0.965733	0.250847	0.491502	0.941326	0.276472	0.696233	0.377685	0.341876	0.274668
2021	An Hui Huaertai Chemical CO.,LTD.	0.885226	0.422996	0.360738	0.826292	0.317541	0.11961	0.19933	0.310642	0.941304	0.0746864	0.315285	0.152508	0.862467	0.737454	0.651011	0.27682	0.0520489	0.0307895	0.53571	0.430605
2019	Hunan Resun Co.,ltd.	0.499448	0.18178	0.329792	0.730506	0.329435	0.155804	0.503579	0.728675	0.161875	0.522218	0.288238	0.939711	0.222946	0.0895677	0.0268922	0.253073	0.755281	0.0532012	0.91505	0.540925
2020	Hunan Resun Co.,ltd.	0.613173	0.225732	0.389111	0.730506	0.370058	0.169443	0.80675	0.830042	0.0292014	0.232266	0.340083	0.0113671	0.89963	0.885674	0.604584	0.298593	0.459532	0.294672	0.801427	0.3879
2021	Hunan Resun Co.,ltd.	0.875701	0.212946	0.236984	0.730506	0.257967	0.0845995	0.304544	0.690844	0.327594	0.117013	0.207124	0.279354	0.0297866	0.299446	0.139127	0.181855	0.851107	0.903497	0.620472	0.184083
2019	Qingdao Foods Co.,ltd.	0.897502	0.153117	0.324613	0.573025	0.326176	0.219521	0.562165	0.336693	0.172621	0.668777	0.283712	0.955456	0.677639	0.397182	0.121362	0.249099	0.984347	0.679979	0.596791	0.200906
2020	Qingdao Foods Co.,ltd.	0.905176	0.142595	0.315794	0.573025	0.320723	0.250643	0.099813	0.219463	0.628748	0.504514	0.276004	0.492064	0.11805	0.302632	0.00865596	0.242332	0.153474	0.22143	0.271075	0.60757
2021	Qingdao Foods Co.,ltd.	0.980431	0.103412	0.228101	0.573025	0.257907	0.10842	0.581717	0.423932	0.692241	0.0116075	0.19936	0.523301	0.312806	0.0536578	0.0595405	0.175038	0.43548	0.686875	0.0316305	0.119055
2019	Wenzhou Yuanfei pet toy products Co., Ltd.	0.661765	0.144735	0.316532	0.19238	0.321176	0.139493	0.4625	0.869408	0.207712	0.382812	0.276649	0.53325	0.0247952	0.259411	0.469147	0.242898	0.92899	0.879303	0.796194	0.19573
2020	Wenzhou Yuanfei pet toy products Co., Ltd.	0.648819	0.222483	0.323964	0.221011	0.325771	0.0639392	0.444396	0.896582	0.664623	0.0127799	0.283145	0.599903	0.646765	0.426357	0.150932	0.248601	0.494528	0.159189	0.747136	0.487221
2021	Wenzhou Yuanfei pet toy products Co., Ltd.	0.734316	0.468714	0.384576	0.0734939	0.366722	0.0803993	0.637724	0.772659	0.379533	0.321843	0.336119	0.744451	0.157312	0.618776	0.201946	0.295113	0.541868	0.692107	0.514902	0.308638
2019	Anhui Tuoshan Heavy Industries Co.,Ltd.	0.489805	0.144735	0.527106	0.325561	0.496021	0.0112454	0.738336	0.424519	0.403358	0.303201	0.460691	0.175303	0.40027	0.395329	0.253516	0.404486	0.521889	0.535581	0.165483	0.168554
2020	Anhui Tuoshan Heavy Industries Co.,Ltd.	0.445893	0.292293	0.488677	0.334081	0.45541	0.0106203	0.280775	0.531195	0.89654	0.0716379	0.427104	0.67192	0.0532698	0.0755775	0.791668	0.374997	0.541359	0.908783	0.994196	0.613394
2021	Anhui Tuoshan Heavy Industries Co.,Ltd.	0.498602	0.221389	0.397779	0.272135	0.376554	0.0318823	0.725053	0.210296	0.771137	0.79599	0.347659	0.979413	0.111687	0.156563	0.291862	0.305244	0.268134	0.521966	0.204324	0.502426
2019	BANK OF LANZHOU CO.,LTD.	0	0.0995761	0.217914	0.423932	0.26736	0.0468078	0.47206	0.716861	0.963422	0.793645	0.190457	0.79266	0.721838	0.687157	0.1623	0.167221	0.74001	0.497312	0.263371	0.424458
2020	BANK OF LANZHOU CO.,LTD.	0.0128683	0.0729922	0.205391	0.414644	0.261357	0.0496365	0.843881	0.335639	0.807834	0.856841	0.179511	0.543751	0.983974	0.700174	0.583609	0.157611	0.971112	0.883417	0.605152	0.120349
2021	BANK OF LANZHOU CO.,LTD.	0.00913206	0.262757	0.204793	0.298585	0.253141	0.0380335	0.0235775	0.251171	0.511819	0.369914	0.178989	0.0259816	0.691931	0.16567	0.645172	0.157152	0.278315	0.117336	0.849155	0.122291
2019	Yongtaiyun Chemical Logistics Co.,Ltd.	0.63681	0.144735	0.27056	0.261272	0.294533	0.152013	0.366772	0.639152	0.71495	0.388439	0.23647	0.359948	0.899409	0.411773	0.510702	0.20762	0.722448	0.0229459	0.657783	0.16176
2020	Yongtaiyun Chemical Logistics Co.,Ltd.	0.664291	0.209834	0.274106	0.241767	0.296485	0.141882	0.205359	0.0917065	0.412497	0.766327	0.239569	0.715616	0.142423	0.211599	0.783788	0.210341	0.5014	0.811594	0.84584	0.31252
2021	Yongtaiyun Chemical Logistics Co.,Ltd.	0.583829	0.680523	0.375715	0.375191	0.360319	0.15275	0.509744	0.390323	0.733495	0.875601	0.328375	0.317785	0.722937	0.603199	0.277925	0.288313	0.732884	0.100133	0.384186	0.16176
2019	Guangdong AVCiT Technology Holding Co.,Ltd.	0.895328	0.144735	0.521282	0.286107	0.48953	0.15275	0.999247	0.0485567	0.391149	0.505217	0.4556	0.568433	0.521906	0.882577	0.239912	0.400017	0.81662	0.100489	0.513194	0.291491
2020	Guangdong AVCiT Technology Holding Co.,Ltd.	0.927638	0.29147	0.47228	0.252428	0.439548	0.15275	0.457424	0.963196	0.197047	0.196037	0.412773	0.422595	0.655179	0.0951314	0.966747	0.362414	0.32451	0.493372	0.508215	0.112585
2021	Guangdong AVCiT Technology Holding Co.,Ltd.	0.901209	0.332479	0.433196	0.360653	0.404796	0.15275	0.129451	0.455464	0.839016	0.377418	0.378614	0.771299	0.768551	0.0412753	0.604568	0.332423	0.131204	0.859657	0.560336	0.527661
2019	Jinglv Environment Science and Technology Co.,Ltd.	0.10533	0.144735	0.363604	0.407093	0.35181	1	0.789519	0.392553	0.334489	0.812405	0.31779	0.260559	0.629773	0.061503	0.443177	0.27902	0.39603	0.150615	0.679694	0.631187
2020	Jinglv Environment Science and Technology Co.,Ltd.	0.239232	0.245519	0.443784	0.393444	0.413814	0.395629	0.859566	0.649132	0.785173	0.0745691	0.387867	0.170709	0.347731	0.11444	0.624121	0.340547	0.447315	0.328699	0.0428946	0.347137
2021	Jinglv Environment Science and Technology Co.,Ltd.	0.33859	0.195069	0.402877	0.292811	0.380447	0.308466	0.238591	0.360608	0.0361678	0.717435	0.352114	0.0136018	0.215873	0.334314	0.12115	0.309156	0.689616	0.0013079	0.312495	0.105467
2019	Norsyn Crop Technology Co., Ltd.	0.633539	0.144735	0.339442	0.321361	0.335623	0.0176021	0.748351	0.691982	0.188961	0.787431	0.296672	0.0230821	0.748617	0.340654	0.0966076	0.260478	0.966149	0.398461	0.633155	0.159819
2020	Norsyn Crop Technology Co., Ltd.	0.690405	0.153647	0.334051	0.358028	0.332148	0.0221678	0.681996	0.415653	0.224966	0.534295	0.291961	0.211594	0.976559	0.9199	0.331735	0.256342	0.561339	0.329088	0.514219	0.329667
2021	Norsyn Crop Technology Co., Ltd.	0.729312	0.202433	0.325065	0.381813	0.326459	0.0361461	0.299097	0.949873	0.21874	0.58987	0.284107	0.341755	0.754211	0.0774439	0.652761	0.249446	0.144948	0.0202954	0.0658507	0.52022
2019	Jiangsu Times Textile Technology Co.,LTD.	0.606864	0.16551	0.455115	0.346237	0.423782	0.379142	0.970829	0.573817	0.399582	0.684488	0.39777	0.317291	0.0927071	0.537429	0.0359927	0.349242	0.0852634	0.337857	0.771475	0.0766742
2020	Jiangsu Times Textile Technology Co.,LTD.	0.732942	0.091824	0.360966	0.413837	0.349992	0.215162	0.0849579	0.461617	0.269979	0.913823	0.315484	0.0957544	0.113025	0.843677	0.866474	0.276995	0.262535	0.26166	0.957642	0.241022
2021	Jiangsu Times Textile Technology Co.,LTD.	0.773525	0.253209	0.350434	0.33182	0.293782	0.493116	0.378943	0.491576	0.699831	0.37437	0.306279	0.134484	0.582997	0.69125	0.0416626	0.268913	0.23772	0.136251	0.465295	0.589453
2019	Wuhan Lead Electric Power Technology Co.,Ltd.	0.579676	0.144735	0.370319	0.287601	0.356494	0.0406587	0.441469	0.246819	0.55801	0.149373	0.323659	0.273489	0.494289	0.19898	0.548464	0.284173	0.408628	0.930065	0.367541	0.118732
2020	Wuhan Lead Electric Power Technology Co.,Ltd.	0.712008	0.24656	0.372842	0.395705	0.358276	0.0415673	0.504104	0.0505957	0.284359	0.841013	0.325864	0.650163	0.304172	0.0851443	0.44354	0.286109	0.629168	0.119667	0.736517	0.589453
2021	Wuhan Lead Electric Power Technology Co.,Ltd.	0.6589	0.203542	0.375081	0.349871	0.359866	0.0405023	0.789448	0.3386	0.432153	0.596787	0.327821	0.12138	0.372128	0.457227	0.825803	0.287827	0.469076	0.7548	0.739569	0.506632
2019	Holly Futures Co.,ltd.	0.333043	0.144735	0.164156	0.337531	0.242702	0.089364	0.567336	0.898693	0.223694	0.274358	0.143472	0.359751	0.157605	0.915365	0.754187	0.125969	0.38903	0.442663	0.441156	0.266257
2020	Holly Futures Co.,ltd.	0.223787	0.811278	0.190285	0.337531	0.254331	0.0757105	0.206971	0.428986	0.268746	0.422089	0.166309	0.449948	0.186665	0.227251	0.546666	0.14602	0.298677	0.146485	0.336758	0.0760272
2021	Holly Futures Co.,ltd.	0.164932	0.179662	0.197459	0.337531	0.257639	0.0453184	0.845862	0.322795	0.0863317	0.643452	0.172579	0.0789778	0.0861013	0.638626	0.977262	0.151524	0.309366	0.168716	0.0493311	0.494338
2019	Zhejiang Zhengte Co.,ltd.	0.671573	0.144735	0.234513	0.349548	0.275579	0.0453184	0.0933071	0.408412	0.787962	0.201079	0.204965	0.695337	0.218473	0.685729	0.125112	0.179959	0.493892	0.875689	0.524862	0.167907
2020	Zhejiang Zhengte Co.,ltd.	0.628033	0.293804	0.293365	0.376039	0.307378	0.0453184	0.180205	0.58804	0.567125	0.491031	0.256401	0.834849	0.184276	0.930745	0.634984	0.22512	0.268389	0.563662	0.18107	0.114526
2021	Zhejiang Zhengte Co.,ltd.	0.574936	0.299983	0.308538	0.365701	0.316326	0.0453184	0.873217	0.211711	0.193835	0.00504162	0.269662	0.355642	0.327936	0.543244	0.881317	0.236763	0.508781	0.134857	0.307911	0.502103
2019	ZHEJIANG BOFAY ELECTRIC CO.,LTD.	0.428077	0.144735	0.38861	0.347852	0.369688	0.0485228	0.831614	0.788951	0.676106	0.262164	0.339645	0.674036	0.8861	0.988308	0.661445	0.298209	0.869051	0.747595	0.816877	0.230993
2020	ZHEJIANG BOFAY ELECTRIC CO.,LTD.	0.589812	0.432326	0.454781	0.320392	0.423484	0.0542501	0.00219128	0.0127582	0.402862	0.581194	0.397479	0.844283	0.935178	0.271501	0.477116	0.348986	0.989692	0.526475	0.679893	0.373018
2021	ZHEJIANG BOFAY ELECTRIC CO.,LTD.	0.566455	0.217887	0.361228	0.428415	0.350172	0.0501039	0.444652	0.660675	0.600996	0.735139	0.315713	0.741839	0.240918	0.0439842	0.396448	0.277196	0.433571	0.136795	0.166127	0.032352
2019	Xinjiang Lixin Energy Co.,Ltd.	0.250635	0.144735	0.227764	0.283725	0.272201	0.0701205	0.879753	0.103664	0.317455	0.514128	0.199066	0.730635	0.268973	0.214561	0.152218	0.17478	0.207941	0.628956	0.861384	0.262375
2020	Xinjiang Lixin Energy Co.,Ltd.	0.234452	0.165779	0.216842	0.350234	0.26684	0.104592	0.919241	0.329583	0.421736	0.453863	0.18952	0.826419	0.261194	0.0192183	0.992939	0.166399	0.370323	0.564705	0.504822	0.338725
2021	Xinjiang Lixin Energy Co.,Ltd.	0.23423	0.241794	0.224806	0.289419	0.270736	0.113576	0.355317	0.13622	0.98195	0.39993	0.19648	0.262894	0.337614	0.907112	0.790603	0.17251	0.675108	0.0222907	0.0446411	0.0465869
2019	Beijing Liven Technology Co.,ltd.	0.440206	0.144735	0.367315	0.294709	0.354387	0.041661	0.433462	0.193749	0.941348	0.911478	0.321033	0.291128	0.457234	0.639358	0.0380969	0.281867	0.193942	0.584421	0.175093	0.219023
2020	Beijing Liven Technology Co.,ltd.	0.616055	0.306334	0.366057	0.371193	0.353512	0.0333998	0.743636	0.126627	0.231023	0.184195	0.319934	0.21361	0.157006	0.418252	0.873893	0.280902	0.499109	0.969627	0.620207	0.072792
2021	Beijing Liven Technology Co.,ltd.	0.650829	0.105269	0.324087	0.243423	0.325847	0.035451	0.585333	0.130928	0.139581	0.276351	0.283252	0.651832	0.718776	0.105362	0.260754	0.248695	0.891575	0.373745	0.159871	0.466839
2019	Shanghai Smart Control Co.,ltd.	0.667513	0.144735	0.782217	0.304481	1	0.035451	0.016343	0.119611	0.549315	0.373315	0.683658	0.629475	0.142208	0.494429	0.844967	0.600252	0.71634	0.84791	0.734616	0.0158525
2020	Shanghai Smart Control Co.,ltd.	0.692363	0.403228	0.566686	0.253801	0.543747	0.0192761	0.703172	0.344179	0.154777	0.260757	0.495284	0.793498	0.202335	0.875636	0.486694	0.434859	0.150038	0.421646	0.432569	0.179877
2021	Shanghai Smart Control Co.,ltd.	0.754877	0.254337	0.467899	0.254084	0.368918	0.424639	0.894257	0.125054	0.45891	0.60476	0.408944	0.0173692	0.644941	0.122623	0.488271	0.359053	0.964495	0.392922	0.115757	0.0048528
2019	Hui Lyu Ecological Technology Groups Co.,ltd.	0.536314	0.16067	0.233163	0.427769	0.274899	0.0690453	0.993838	0.388871	0.795839	0.0614374	0.203784	0.668381	0.384652	0.681346	0.112498	0.178923	0.492874	0.755074	0.260379	0.292138
2020	Hui Lyu Ecological Technology Groups Co.,ltd.	0.503042	0.169894	0.229675	0.425386	0.273152	0.0496126	0.627612	0.863412	0.754079	0.364638	0.200736	0.213468	0.76398	0.311729	0.471677	0.176246	0.323237	0.30885	0.227906	0.237464
2021	Hui Lyu Ecological Technology Groups Co.,ltd.	0.475878	0.124011	0.218229	0.327822	0.261951	0.0595344	0.62766	0.0167976	0.531789	0.871146	0.190732	0.273939	0.532845	0.849422	0.312616	0.167463	0.0573937	0.33686	0.762037	0.404076
2019	Guangdong Yangshan United Precision Manufacturing Co., Ltd.	0.633605	0.144735	0.350534	0.351002	0.342928	0.0627139	0.00483507	0.527008	0.513328	0.0866456	0.306367	0.297212	0.724922	0.766641	0.797928	0.26899	0.951769	0.466426	0.237312	0.498221
2020	Guangdong Yangshan United Precision Manufacturing Co., Ltd.	0.551338	0.279264	0.367657	0.335899	0.354627	0.0786852	0.716532	0.798959	0.327392	0.677688	0.321332	0.585389	0.178987	0.546105	0.00623578	0.282129	0.114278	0.767956	0.0833214	0
2021	Guangdong Yangshan United Precision Manufacturing Co., Ltd.	0.483354	0.335136	0.352087	0.26531	0.343967	0.0721838	0.603838	0.194106	0.925327	0.0439676	0.307724	0.744462	0.578011	0.465672	0.369833	0.270181	0.736447	0.667184	0.133403	0.278551
2019	Inner Mongolia Ojing Science&Technology Co.,Ltd.	0.560657	0.144735	0.322151	0.361218	0.324642	0.0681831	0.549792	0.333959	0.45748	0.039864	0.28156	0.414105	0.692932	0.419273	0.293818	0.24721	0.568083	0.800906	0.0305515	0.0954384
2020	Inner Mongolia Ojing Science&Technology Co.,Ltd.	0.599494	0.134391	0.395718	0.339372	0.374995	0.051699	0.774052	0.429587	0.09958	0.736077	0.345857	0.0180602	0.490045	0.138963	0.547729	0.303663	0.90621	0.69267	0.181278	0.511161
2021	Inner Mongolia Ojing Science&Technology Co.,Ltd.	0.466586	0.365255	0.425969	0.371274	0.398799	0.0435311	0.0952318	0.242124	0.0353112	0.414586	0.372297	0.397113	0.90146	0.836429	0.143969	0.326876	0.883431	0.605215	0.450057	0.407635
2019	Zhejiang Chengchang Technology Co.,Ltd.	0.851796	0.144735	0.456881	0.250207	0.425367	0.0153346	0.12819	0.666694	0.772443	0.105522	0.399314	0.771716	0.234665	0.475466	0.788753	0.350598	0.160346	0.593696	0.427433	0.391136
2020	Zhejiang Chengchang Technology Co.,Ltd.	0.974382	0.281535	0.233282	0.250207	0.274959	0.101444	0.11222	0.710063	0.226706	0.705358	0.203889	0.0115036	0.881916	0.222955	0.648169	0.179014	0.701069	0.795706	0.782142	0.40537
2021	Zhejiang Chengchang Technology Co.,Ltd.	0.993266	0.23288	0.373424	0.250207	0.358687	0.0397805	0.719245	0.106626	0.111135	0.741001	0.326372	0.783814	0.995234	0.144288	0.0328971	0.286555	0	0.315352	0.262414	0.46328
2019	Shenzhen Highpower Technology Co.,Ltd.	0.328668	0.144735	0.373849	0.356292	0.35899	0.0625856	0.347118	0.139278	0.837973	0.16227	0.326744	0.259886	0.145775	0.274249	0.404584	0.286881	0.649402	0.170048	0.485548	0.512456
2020	Shenzhen Highpower Technology Co.,Ltd.	0.304725	0.258977	0.331098	0.281827	0.330264	0.103896	0.689084	0.396474	0.373829	0.772189	0.28938	0.757184	0.888405	0.161455	0.61232	0.254075	0.115042	0.374022	0.779657	0.211582
2021	Shenzhen Highpower Technology Co.,Ltd.	0.295691	0.257975	0.364536	0.27266	0.352455	0.107699	0.0694291	0.606649	0.567949	0.334975	0.318604	0.877437	0.603479	0.510951	0.147537	0.279735	0.606388	0.77436	0.454011	0.595924
2019	SICHUAN ZIGONG CONVEYING MACHINE GROUP CO.,LTD.	0.624816	0.14068	0.237595	0.360047	0.277139	0.365601	0.513439	0.140016	0.380352	0.293821	0.207658	0.635837	0.373742	0.158315	0.198175	0.182324	0.584118	0.0523736	0.567572	0.0359107
2020	SICHUAN ZIGONG CONVEYING MACHINE GROUP CO.,LTD.	0.634818	0.0984943	0.23562	0.287319	0.276138	0.26724	0.506874	0.961193	0.63473	0.813577	0.205932	0.260391	0.19065	0.362968	0.177408	0.180808	0.499491	0.757236	0.0163315	0.119379
2021	SICHUAN ZIGONG CONVEYING MACHINE GROUP CO.,LTD.	0.778561	0.20482	0.197952	0.254569	0.253833	0.26589	0.753204	0.240826	0.276582	0.220424	0.17301	0.987458	0.886907	0.731784	0.140995	0.151903	0.323619	0.273648	0.0167936	0.0562925
2019	China Longyuan Power Group Corporation Limited	0.367104	0.144735	0.248015	0.335979	0.274456	0.012769	0.845815	0.960011	0.585631	0.379177	0.216765	0.034311	0.737568	0.922544	0.752016	0.19032	0.804276	0.504211	0.555018	0.0313814
2020	China Longyuan Power Group Corporation Limited	0.83796	0.209208	0.268418	0.238698	0.293362	0.0148212	0.0950211	0.353849	0.317769	0.265096	0.234597	0.446959	0.315078	0.768723	0.296747	0.205976	0.00509035	0.211498	0.319865	0.0336461
2021	China Longyuan Power Group Corporation Limited	0.821885	0.186303	0.268865	0.417148	0.293606	0.00950012	0.5138	0.934056	0.42215	0.902919	0.234988	0.425458	0.986639	0.947266	0.71235	0.20632	0.585772	0.132781	0.271697	0.580718
2019	Chongqing Changjiang River Moulding Material(group)Co.,Ltd.	0.89268	0.139111	0.211549	0.260666	0.254567	0.0547894	0.235256	0.948901	0.374395	0.228983	0.184894	0.11224	0.616017	0.146709	0.405447	0.162337	0.320438	0.813569	0.250592	0.0643805
2020	Chongqing Changjiang River Moulding Material(group)Co.,Ltd.	0.196131	0.144735	0.302031	0.336868	0.312448	0.0596234	0.271155	0.896447	0.904794	0	0.263975	0.921488	0.580723	0.760916	0.321184	0.23177	0.399847	0.504182	0.00614341	0.518279
2021	Chongqing Changjiang River Moulding Material(group)Co.,Ltd.	0.261562	0.263329	0.406435	0.342925	0.383197	0.0460446	0.847736	0.0766478	0.166521	0.71251	0.355224	0.84977	0.317302	0.896326	0.299814	0.311887	0.90901	0.924305	0.394162	0.14979
2019	Shenzhen Best Of Best Holdings Co.,ltd.	0.255669	0.273287	0.438978	0.371112	0.409685	0.119594	0.115238	0.463586	0.125547	0.304725	0.383667	0.422239	0.657347	0.192494	0.470887	0.336859	0.620769	0.483866	0.163728	0.391136
2020	Shenzhen Best Of Best Holdings Co.,ltd.	0.620097	0.144735	0.326708	0.329276	0.327489	0.100424	0.984826	0.0518404	0.728363	0.147731	0.285542	0.385401	0.0344913	0.890652	0.676744	0.250706	0.46704	0.0050363	0.224776	0.10935
2021	Shenzhen Best Of Best Holdings Co.,ltd.	0.657576	0.151253	0.312399	0.316556	0.318656	0.103164	0.410333	0.822147	0.99438	0.0813694	0.273036	0.0715161	0.461953	0.320413	0.108914	0.239726	0.501145	0.461298	0.86682	0.048528
2019	Shaanxi Meineng Clean Energy Corp.,Ltd.	0.689618	0.159838	0.295878	0.36663	0.308838	0.3577	0.273375	0.285881	0.692677	0.476375	0.258598	0.643144	0.271142	0.102636	0.799256	0.227049	0.311402	0.364602	0.788061	0.645099
2020	Shaanxi Meineng Clean Energy Corp.,Ltd.	0.594373	0.144735	0.372635	0.361663	0.358129	0.487522	0.279238	0.0606047	0.107931	0.896588	0.325683	0.461023	0.672936	0.188746	0.486252	0.28595	0.486638	0.444907	0.869228	0.613717
2021	Shaanxi Meineng Clean Energy Corp.,Ltd.	0.338544	0.42628	0.52567	0.351769	0.494407	0.461154	0.587707	0.0785613	0.638063	0.422089	0.459435	0.0614405	0.846028	0.540949	0.740361	0.403384	0.857088	0.434809	0.902797	0.419282
2019	Sportsoul Co.,Ltd.	0.44674	0.259718	0.460723	0.282917	0.428843	0.151917	0.23016	0.794513	0.00839293	0.427014	0.402672	0.0949408	0.464587	0.567952	0.924393	0.353546	0.97913	0.035839	0.24785	0.146231
2020	Sportsoul Co.,Ltd.	0.465707	0.144735	0.437845	0.172875	0.408721	0.19401	0.440088	0.0108828	0.96177	0.560675	0.382676	0.313389	0.747476	0.991403	0.11125	0.33599	0.0235429	0.334735	0.611997	0.297638
2021	Sportsoul Co.,Ltd.	0.408327	0.167997	0.384556	0.426153	0.366707	0.0691997	0.132409	0.542842	0.889949	0.846875	0.336102	0.896112	0.615384	0.36438	0.623037	0.295097	0.340672	0.425792	0.535104	0.470074
2019	Shenzhen KTC Technology Co.,Ltd.	0.500134	0.403056	0.484015	0.443809	0.368307	0.106941	0.0571175	0.22189	0.107237	0.423731	0.423029	0.864623	0.461358	0.947815	0.623631	0.37142	0.160473	0.948575	0.619273	0.613394
2020	Shenzhen KTC Technology Co.,Ltd.	0.693737	0.144735	0.254304	0.405962	0.28579	0.0970308	0.57918	0.112692	0.934763	0.450698	0.222262	0.994398	0.108871	0.636887	0.178706	0.195146	0.356325	0.778173	0.691021	0.261404
2021	Shenzhen KTC Technology Co.,Ltd.	0.554655	0.270048	0.317858	0.443809	0.321989	0.0746904	0.737705	0.748446	0.0284268	0.345762	0.277808	0.624823	0.489092	0.19098	0.191169	0.243916	0.0755918	0.312407	0.662196	0.481721
2019	Shenzhen Techwinsemi Technology Co.,Ltd.	0.480888	0.270379	0.322994	0.268314	0.325166	0.313311	0.400407	0.52961	0.112513	0.881932	0.282297	0.169788	0.897724	0.532127	0.882251	0.247857	0.141639	0.0986662	0.0690232	0.263345
2020	Shenzhen Techwinsemi Technology Co.,Ltd.	0.706546	0.129602	0.226322	0.329276	0.271485	0.0744802	0.0642725	0.514257	0.307799	0.038457	0.318161	0.205139	0.298429	0.906716	0.885492	0.238364	0.341435	0.720975	0.708881	0.444193
2021	Shenzhen Techwinsemi Technology Co.,Ltd.	0.551054	0.21038	0.239139	0.268314	0.277925	0.0602569	0.222096	0.978386	0.634436	0.269434	0.293262	0.654232	0.884215	0.50086	0.632024	0.244018	0.00343599	0.344188	0.900147	0.117438
2019	Guangdong Yuehai Feeds Group Co.,ltd.	0.62358	0.209277	0.231732	0.458819	0.26712	0.0367429	0.597199	0.0477523	0.275225	0.6431	0.9	0.368918	0.435734	0.430701	0.985798	0.234531	0.861542	0.912112	0.618777	0.319961
2020	Guangdong Yuehai Feeds Group Co.,ltd.	0.71618	0.144735	0.345105	0.314092	0.339327	0.246667	0.823806	0.32493	0.441558	0.475554	0.489373	0.69969	0.766048	0.472178	0.764573	0.297929	0.525834	0.775778	0.534627	0.0297638
2021	Guangdong Yuehai Feeds Group Co.,ltd.	0.729575	0.0797467	0.334604	0.342925	0.332502	0.253526	0.459631	0.123459	0.156672	0.497831	0.332026	0.0349973	0.647958	0.0189515	0.348395	0.291937	0.345126	0.146046	0.720454	0.0207053
2019	LUBAIR AVIATION TECHNOLOGY CO.,LTD.	0.865095	0.129522	0.413886	0.367922	0.389046	0.161983	0.34246	0.170379	0.939943	0.379529	0.247409	0.933296	0.917257	0.0136529	0.474976	0.341583	0.751845	0.920586	0.104823	0.639599
2020	LUBAIR AVIATION TECHNOLOGY CO.,LTD.	0.491043	0.191547	0.297971	0.418844	0.31006	0.400932	0.354782	0.337905	0.889434	0.860359	0.245837	0.178861	0.814924	0.908145	0.660232	0.272233	0.608552	0.535533	0.747798	0.345843
2021	LUBAIR AVIATION TECHNOLOGY CO.,LTD.	0.519393	0.120329	0.276861	0.393363	0.298013	0.301649	0.134583	0.274044	0.225579	0.330988	0.235756	0.770739	0.107782	0.386121	0.193238	0.261655	0.712522	0.598096	0.878673	0.362666
2019	San Yang Ma(chongqing)Logistics Co.,ltd.	0.596207	0.172029	0.207915	0.411939	0.245143	0.37557	0.411026	0.959707	0.408721	0.672881	0.308635	0.15704	0.214538	0.716495	0.300934	0.215236	0.451133	0.708082	0.313414	0.273698
2020	San Yang Ma(chongqing)Logistics Co.,ltd.	0.813566	0.144735	0.332128	0.400389	0.330919	0.10525	0.957975	0.309411	0.855304	0.550827	0.319164	0.664745	0.707868	0.750093	0.320106	0.290547	0.191652	0.169351	0.347484	0.543837
2021	San Yang Ma(chongqing)Logistics Co.,ltd.	0.820407	0.128659	0.32321	0.314092	0.3253	0.0895133	0.0707129	0.640331	0.753401	0.572517	0.30957	0.554908	0.984477	0.840113	0.544699	0.285614	0.69407	0.636892	0.760478	0.446457
2019	Jiangxi Sunshine Dairy Co., Ltd.	0.802626	0.233215	0.38082	0.0911814	0.363988	0.11171	0.0685583	0.775015	0.820009	0.384101	0.292177	0.586257	0.00839627	0.776802	0.931361	0.319582	0.226648	0.987051	0.442853	0.114203
2020	Jiangxi Sunshine Dairy Co., Ltd.	0.523891	0.144735	0.340482	0.40782	0.336299	0.0335572	0.230936	0.325105	0.0970701	0.632782	0.337496	0.134612	0.572835	0.204461	0.696358	0.29527	0.479511	0.27513	0.877975	0.164348
2021	Jiangxi Sunshine Dairy Co., Ltd.	0.668541	0.137485	0.319423	0.295112	0.322952	0.0392287	0.980697	0.137552	0.201401	0.728104	0.358919	0.91669	0.514412	0.699004	0.274333	0.283552	0.96844	0.25465	0.871349	0.427046
2019	Winstech Precision Holding Co.,Ltd.	0.634358	0.217023	0.290185	0.360855	0.276552	0.0661462	0.526305	0.754372	0.635656	0.100363	0.38283	0.872402	0.00949901	0.992262	0.841713	0.242812	0.294222	0.466748	0.874668	0.26658
2020	Winstech Precision Holding Co.,Ltd.	0.519393	0.129522	0.32321	0.370506	0.465466	0.11171	0.614286	0.503268	0.0602535	0.728104	0.247463	0.852167	0.109807	0.125985	0.563054	0.408679	0.96844	0.113089	0.233182	0.427046
2021	Winstech Precision Holding Co.,Ltd.	0.596207	0.808453	0.61918	0.602276	0.534534	0.966443	0.139412	0.283945	0.299951	0.899637	0.322819	0.0447665	0.112258	0.169038	0.697997	0.469321	0.705778	0.735247	0.38578	0.73342
