# Supplementary material for: Screening of sustainable supply chain performance evaluation indicators based on the ill-conditioned index cycle method
Source: PLoS One. 2024 Mar 4;19(3):e0293038. doi: 10.1371/journal.pone.0293038 (PMC10911619; doi:10.1371/journal.pone.0293038)
Supplement: S3 Table — (XLSX) [file pone.0293038.s003.xlsx]

## Sheet: Screening based on info
Indicators	Asset-Liability rate (F1)	Asset-Liability rate (F2)	Return on equity rate (F3)	Capital accumulation rate (F4)	Sustainable growth rate (F5)	Inventory management (F6)	Logistics management (F7)	Environmental management (E1)	Carbon intensity (E2)	Energy consumption (E3)	Discharge and reuse (E4)	Product environmental impact (E5)	Renewable resource utilization (E6)	Compliance and business Ethics (S1)	Diversified collaborative governance (S2)	Emergency and risk management (S3)	Health and safety of employee (S4)	Growth investment of employees (S5)	Public welfare investment (S6)	Social Responsibility rankings (S7)
China Baoan Group Co.,Ltd.	0.333	0.153328	0.215666	0.242937	0.264026	0.00559913	0.588586	0.679864	0.773157	0.0620237	0.188492	0.941817	0.274165	0.769728	0.611569	0.165496	0.0869178	0.42453	0.92461	0.592688
China Baoan Group Co.,Ltd.	0.403454	0.0969353	0.229357	0.329673	0.27019	0.00528014	0.57123	0.295041	0.586088	0.0854731	0.200458	0.588892	0.0561829	0.346855	0.511201	0.176002	0.0869178	0.348663	0.303518	0.472339
China Baoan Group Co.,Ltd.	0.411026	0.423356	0.260086	0.306584	0.285894	0.00945596	0.458147	0.995773	0.618864	0.0854731	0.227315	0.10952	0.43323	0.825215	0.0919173	0.199583	0.0869178	0.541458	0.492479	0.551601
China International Marine Containers (Group) Co.,Ltd.	0.2932	0.109573	0.195448	0.25331	0.253233	0.0148792	0.946867	0.891774	0.561076	0.0151249	0.170822	0.197884	0.460802	0.545336	0.126672	0.149981	0.303258	0.119023	0.561891	0.687803
China International Marine Containers (Group) Co.,Ltd.	0.34895	0.186343	0.259398	0.224316	0.279026	0.0491276	0.202798	0.329318	0.401719	0.0854731	0.226714	0.826695	0.841022	0.415256	0.111041	0.199055	0.175999	0.9574	0.567259	0.648334
China International Marine Containers (Group) Co.,Ltd.	0.349983	0.460769	0.293396	0.256447	0.284173	0.0647337	0.664266	0.927035	0.942977	0.050299	0.256428	0.918788	0.0478581	0.633184	0.494847	0.225144	0.354161	0.59787	0.316784	0.638952
TCL Technology Group Corporation	0.37101	0	0.206732	0.252982	0.252479	0.113904	0.951638	0.0590373	0.90107	0.472388	0.180684	0.961815	0.476542	0.241698	0.932098	0.15864	0.290532	0.689757	0.17182	0.694274
TCL Technology Group Corporation	0.326961	0.154725	0.205751	0.398457	0.253125	0.0718641	0.254996	0.647306	0.0134096	0.507562	0.179826	0.32621	0.0604752	0.269349	0.0655789	0.157887	0.277806	0.0264646	0.548884	0.558395
TCL Technology Group Corporation	0.371011	0.628539	0.272374	0.365681	0.286336	0.0901421	0.132219	0.612537	0.098757	0.624809	0.238055	0.459542	0.189446	0.00272464	0.145098	0.209013	0.214177	0.90517	0.929179	0.520544
Midea Group Co.,ltd.	0.334791	0.173438	0.379033	0.298703	0.298938	0.0581009	0.846529	0.535706	0.975464	0.296518	0.331275	0.501199	0.213882	0.18695	0.01048	0.290859	0.430517	0.615395	0.479541	0.346166
Midea Group Co.,ltd.	0.321855	0.15443	0.365723	0.295894	0.298647	0.0653963	0.381731	0.163222	0.673175	0.331692	0.319642	0.949974	0.0103017	0.800536	0.0614853	0.280646	0.417791	0.619332	0.15664	0.409253
Midea Group Co.,ltd.	0.32507	0.231085	0.359722	0.26742	0.296621	0.0546999	0.868739	0.667246	0.415173	0.0268496	0.314397	0.411762	0.220371	0.80911	0.134946	0.276041	0.468694	0.583142	0.56176	0.390489
Tangshan Jidong Cement Co.,Ltd.	0.47127	0.195486	0.316007	0.226946	0.307386	0.0726933	0.199765	0.470069	0.681203	0.050299	0.27619	0.300102	0.0354959	0.380812	0.078173	0.242495	0.175999	0.731028	0.712989	0.875768
Tangshan Jidong Cement Co.,Ltd.	0.552316	0.156797	0.307446	0.279375	0.303807	0.0820283	0.178595	0.786106	0.865152	0.108922	0.268708	0.150308	0.67569	0.310232	0.17284	0.235926	0.354161	0.30935	0.634901	1
Tangshan Jidong Cement Co.,Ltd.	0.568974	0.155083	0.271185	0.253471	0.265475	0.0804179	0.538438	0.39634	0.536307	0.355141	0.237016	0.399121	0.646665	0.266681	0.903199	0.2081	0.0741919	0.1044	0.572031	0.74636
Livzon Pharmaceutical Group Inc.	0.710193	0.170044	0.266601	0.25106	0.250472	0.0261308	0.158253	0.182242	0.461799	0.765506	0.233009	0.295178	0.960644	0.128032	0.66178	0.204582	0.150547	0.647	0.961658	0.366548
Livzon Pharmaceutical Group Inc.	0.686744	0.196523	0.302621	0.277904	0.267769	0.0217401	0.379862	0.516552	0.850945	0.554461	0.26449	0.656837	0.629423	0.026756	0.950521	0.232223	0.175999	0.60526	0.0773462	0.602071
Livzon Pharmaceutical Group Inc.	0.660617	0.207518	0.283394	0.252868	0.259233	0.0226861	0.601446	0.169637	0.092102	0.554461	0.247686	0.513121	0.71195	0.46762	0.0573422	0.217469	0.175999	0.909204	0.154369	0.665157
Jilin Aodong Pharmaceutical Group Co.,Ltd.	0.925048	0.114392	0.211405	0.25582	0.259463	0.014754	0.267876	0.506189	0.256768	0.0854731	0.184768	0.880878	0.544433	0.153774	0.190133	0.162226	0.0551031	0.84297	0.789567	0.654157
Jilin Aodong Pharmaceutical Group Co.,Ltd.	0.913879	0.0287947	0.220901	0.252518	0.264181	0.0137265	0.00128253	0.241971	0.299451	0.0737484	0.193067	0.974758	0.579803	0.782235	0.286721	0.169513	0.0741919	0.611632	0.304171	0.539631
Jilin Aodong Pharmaceutical Group Co.,Ltd.	0.915267	0.154639	0.219777	0.258911	0.261778	0.0156813	0.746741	0.519581	0.0274246	0.050299	0.192085	0.113838	0.809795	0.969687	0.275376	0.168651	0.061466	0.760259	0.875911	0.576836
Gree Electric Appliances,INC.Of Zhuhai	0.380695	0.145771	0.365892	0.31783	0.313311	0.0566795	0.43914	0.88889	0.914037	0.261344	0.319789	0.496733	0.732277	0.829828	0.284315	0.280775	0.69776	0.936625	0.743256	0.559042
Gree Electric Appliances,INC.Of Zhuhai	0.40669	0.0806839	0.335902	0.250422	0.231064	0.0415434	0.186728	0.567004	0.0477704	0.20272	0.293579	0.0548602	0.639921	0.574655	0.861825	0.257762	0.799567	0.955628	0.05276	0.596894
Gree Electric Appliances,INC.Of Zhuhai	0.313762	0.192817	0.356181	0.202065	0.257398	0.0303743	0.648968	0.710002	0.761038	0.355141	0.311302	0.359971	0.879595	0.189731	0.806923	0.273323	0.825019	0.287431	0.428763	0.678421
BOE Technology Group Co.,Ltd.	0.401835	0.228247	0.148004	0.302458	0.233835	0.0765058	0.274251	0.00836909	0.684842	0.489975	0.129355	0.582486	0.696849	0.535966	0.0859287	0.113574	0.175999	0.265545	0.752153	0.686833
BOE Technology Group Co.,Ltd.	0.395329	0.21661	0.176568	0.325588	0.239683	0.0578104	0.802823	0.801373	0.751475	0.753781	0.154321	0.377294	0.956793	0.136444	0.186093	0.135494	0.163273	0.527255	0.331492	0.639599
BOE Technology Group Co.,Ltd.	0.479775	0.409156	0.287186	0.334254	0.28412	0.0533623	0.511937	0.770636	0.554609	0.648259	0.251001	0.383355	0.873854	0.827711	0.148742	0.220379	0.150547	0.202048	0.0865812	0.654804
Beijing New Building Materials Public Limited Company	0.704095	0.170555	0.181684	0.235901	0.246327	0.0534061	0.123459	0.96761	0.388509	0.214445	0.158792	0.351265	0.124917	0.282098	0.951652	0.139419	0.226903	0.285225	0.099163	0.760919
Beijing New Building Materials Public Limited Company	0.800761	0.256501	0.319082	0.313871	0.292871	0.0607323	0.560759	0.349347	0.929433	0.190995	0.278878	0.0721202	0.271585	0.375155	0.0826636	0.244854	0.226903	0.702956	0.944366	0.800712
Beijing New Building Materials Public Limited Company	0.769837	0.253818	0.327466	0.280236	0.295639	0.051706	0.936173	0.167099	0.442526	0.120647	0.286205	0.477984	0.0305305	0.132587	0.768111	0.251288	0.201451	0.650886	0.170389	0.790036
HuBei Energy Group Co.,Ltd.	0.56515	0.266535	0.203153	0.291132	0.251652	0.304105	0.0699883	0.897507	0.223508	0.179271	0.177556	0.0134713	0.987338	0.887957	0.884005	0.155894	0.137821	0.572454	0.301139	0.620188
HuBei Energy Group Co.,Ltd.	0.59507	0.177558	0.227514	0.250518	0.261615	0.293096	0.217118	0.402654	0.0696637	0.214445	0.198847	0.426894	0.242972	0.751078	0.76271	0.174588	0.201451	0.60521	0.734198	0.643805
HuBei Energy Group Co.,Ltd.	0.497326	0.285377	0.215346	0.247989	0.253899	0.235848	0.63724	0.00945518	0.850842	0.167546	0.188212	0.69513	0.574461	0.486163	0.908287	0.16525	0.0487401	0.185654	0.700905	0.617599
China Resources Sanjiu Medical&Pharmaceutical Co.,Ltd.	0.661869	0.185343	0.312112	0.294956	0.300025	0.0308302	0.558155	0.119917	0.105942	0.00340016	0.272786	0.603519	0.42994	0.937186	0.394911	0.239506	0.595953	0.22309	0.0830631	0.661275
China Resources Sanjiu Medical&Pharmaceutical Co.,Ltd.	0.659545	0.113746	0.262713	0.263292	0.272811	0.0260962	0.0753135	0.800642	0.245039	0.0620237	0.229611	0.658565	0.97907	0.933715	0.828864	0.201598	0.26508	0.396391	0.768583	0.638305
China Resources Sanjiu Medical&Pharmaceutical Co.,Ltd.	0.668329	0.19754	0.279544	0.280503	0.272359	0.0238454	0.94196	0.38923	0.773277	0.0737484	0.244321	0.0239861	0.116686	0.129277	0.136371	0.214514	0.226903	0.123298	0.194531	0.706244
Shandong Sun paper Co.,Ltd.	0.448695	0.164282	0.296073	0.299247	0.299205	0.0688826	0.152301	0.2614	0.906983	0.050299	0.258768	0.19729	0.81578	0.891638	0.530335	0.227198	0.163273	0.602688	0.010635	0.881915
Shandong Sun paper Co.,Ltd.	0.445916	0.122663	0.268651	0.275275	0.285101	0.0569779	0.911016	0.681302	0.604326	0.050299	0.234801	0.26084	0.764045	0.434416	0.203884	0.206155	0.175999	0.79243	0.816607	0.940149
Shandong Sun paper Co.,Ltd.	0.431522	0.351046	0.304006	0.297048	0.297723	0.0724887	0.538487	0.996852	0.188923	0.050299	0.265701	0.393804	0.750351	0.512927	0.39285	0.233285	0.137821	0.0540857	0.95499	0.846005
Beijing Oriental Yuhong Waterproof Technology Co.,Ltd.	0.436237	0.269915	0.353091	0.326434	0.317016	0.0549488	0.608712	0.34629	0.91169	0.390315	0.308602	0.889195	0.919572	0.235805	0.604121	0.270952	0.137821	0.678807	0.537822	0.823358
Beijing Oriental Yuhong Waterproof Technology Co.,Ltd.	0.537618	0.22903	0.372462	0.430504	0.327318	0.11085	0.0467593	0.550903	0.53569	0.00340016	0.325532	0.603554	0.922663	0.405342	0.333515	0.285817	0.48142	0.456763	0.306452	0.804918
Beijing Oriental Yuhong Waterproof Technology Co.,Ltd.	0.542144	0.34568	0.304213	0.555734	0.297955	0.153221	0.177791	0.56739	0.542791	0.343417	0.265882	0.869213	0.524662	0.0786176	0.524414	0.233445	0.137821	0.0109147	0.547696	0.852798
NAURA Technology Group Co.,Ltd.	0.436028	0.239295	0.209967	0.485842	0.2612	0.00376181	0.109388	0.461765	0.0379685	0.409075	0.183511	0.473022	0.888619	0.134247	0.577339	0.161123	0.303258	0.223414	0.296729	0.522808
NAURA Technology Group Co.,Ltd.	0.392183	0.35539	0.237225	0.299969	0.273242	0.00487437	0.992207	0.561051	0.920243	0.777231	0.207335	0.104981	0.0289513	0.677702	0.0409962	0.18204	0.290532	0.701571	0.518742	0.521514
NAURA Technology Group Co.,Ltd.	0.561989	0.401061	0.218482	0.805745	0.264703	0.0044256	0.967156	0.912818	0.753519	0.777231	0.190953	0.870406	0.851208	0.185262	0.417678	0.167657	0.315984	0.578273	0.233763	0.623099
Hangzhou Robam Appliances Co.,Ltd.	0.677911	0.164083	0.375461	0.288559	0.31694	0.0236141	0.284107	0.778489	0.087264	0.132372	0.328153	0.856977	0.14976	0.354205	0.0247196	0.288118	0.0105625	0.522009	0.0493228	0.246522
Hangzhou Robam Appliances Co.,Ltd.	0.681346	0.16503	0.350737	0.303615	0.308121	0.0227515	0.459994	0.264896	0.996641	0.0854731	0.306544	0.496166	0.79662	0.346668	0.0542921	0.269146	0.0360143	0.859952	0.371708	0.340019
Hangzhou Robam Appliances Co.,Ltd.	0.649926	0.251032	0.300306	0.261209	0.282423	0.0243963	0.666954	0.359172	0.19558	0.179271	0.262467	0.261976	0.662692	0.467959	0.413453	0.230446	0.0869178	0.854277	0.0765889	0.318991
Chengdu Kanghong Pharmaceutical Group Co.,Ltd.	0.83665	0.194605	0.301825	0.286063	0.283818	0.0071491	0.10353	0.043073	0.6931	0.953101	0.263795	0.929755	0.00468973	0.755735	0.60575	0.231612	0.455968	0.224437	0.352357	0.740214
Chengdu Kanghong Pharmaceutical Group Co.,Ltd.	0.870153	0.149728	0.105862	0.332224	0.213058	0.0108426	0.384788	0.0112953	0.140558	1	0.0925235	0.598337	0.497029	0.104486	0.644758	0.0812356	0.32871	0.0964017	0.717978	0.69945
Chengdu Kanghong Pharmaceutical Group Co.,Ltd.	0.933927	0.18498	0.21808	0.257503	0.260461	0.00911645	0.971862	0.127333	0.872667	0.976551	0.190602	0.197581	0.778718	0.773555	0.487601	0.167349	0.315984	0.0222291	0.0298724	0.479456
Cosco Shipping Energy Transportation Co.,ltd.	0.434708	0.200259	0.243131	0.231562	0.244727	0.142319	0.716498	0.465149	0.704462	0.491148	0.212496	0.632671	0.223432	0.943434	0.15343	0.186572	0.724485	0.233661	0.997746	0.637011
Cosco Shipping Energy Transportation Co.,ltd.	0.545845	0.221958	0.174165	0.322093	0.25729	0.131986	0.771527	0.0551497	0.261188	0.765506	0.15222	0.183674	0.464316	0.651908	0.0639341	0.133649	0.366887	0.0306036	0.658574	0.633452
Cosco Shipping Energy Transportation Co.,ltd.	0.504587	0.0484615	0.222622	0.168577	0.223043	0.113234	0.0218255	0.513111	0.954264	0.80068	0.194571	0.953463	0.788111	0.881453	0.0249279	0.170834	0.290532	0.30364	0.958601	0.664833
Huadian Power International Corporation Limited	0.320897	0.170351	0.000521102	0.305365	0.253293	0.246753	0.0148498	0.921779	0.352959	0.742057	0.000455443	0.826965	0.321419	0.945147	0.128386	0.000399879	0.137821	0.110939	0.433124	0.319314
Huadian Power International Corporation Limited	0.381021	0.131437	0.205655	0.304058	0.252275	0.320163	0.806486	0.785359	0.0252379	0.742057	0.179742	0.113107	0.021042	0.910607	0.528994	0.157814	0.32871	0.375285	0.584005	0.519573
Huadian Power International Corporation Limited	0.311973	0.20924	0.211461	0.217561	0.191729	0.178293	0.876058	0.671184	0.978481	0.624809	0.184817	0.258876	0.219956	0.0601121	0.548259	0.162269	0.226903	0.74654	0.765276	0.569395
China Resources Double-crane Pharmaceutical Co.,Ltd.	0.809612	0.204875	0.245538	0.272218	0.275785	0.0270477	0.308721	0.647616	0.373774	0.671708	0.2146	0.263048	0.737041	0.0788025	0.445335	0.188419	0.430517	0.784924	0.164005	0.667422
China Resources Double-crane Pharmaceutical Co.,Ltd.	0.793293	0.104726	0.270325	0.265603	0.270689	0.0214435	0.861565	0.371124	0.263728	0.507562	0.236264	0.0114798	0.456534	0.318758	0.415949	0.20744	0.341435	0.422838	0.907509	0.688774
China Resources Double-crane Pharmaceutical Co.,Ltd.	0.805752	0.17531	0.255962	0.280358	0.256432	0.0213129	0.797656	0.614655	0.700837	0.577911	0.223711	0.00176097	0.321272	0.507002	0.698335	0.196418	0.277806	0.866659	0.452792	0.588483
Shanghai Fosun Pharmaceutical(Group)Co.,Ltd.	0.517448	0.207709	0.248123	0.300461	0.267921	0.0264071	0.648014	0.899311	0.41723	0.735022	0.216859	0.67353	0.138516	0.00589007	0.216511	0.190403	0.672308	0.269884	0.6049	0.609511
Shanghai Fosun Pharmaceutical(Group)Co.,Ltd.	0.557018	0.170512	0.243762	0.302842	0.26405	0.0230589	0.484571	0.0987906	0.231162	0.941376	0.213048	0.416169	0.559641	0.99999	0.0465171	0.187056	0.468694	0.518139	0.960287	0.673892
Shanghai Fosun Pharmaceutical(Group)Co.,Ltd.	0.521462	0.267553	0.234263	0.254004	0.26955	0.0340742	0.575785	0.609478	0.427922	0.976551	0.204746	0.294291	0.788906	0.938049	0.72911	0.179767	0.303258	0.065546	0.556587	0.635393
Zhejiang Medicine Co.,Ltd.	0.840566	0.15629	0.24248	0.241401	0.206411	0.0261976	0.00755451	0.373773	0.887562	0.319967	0.211927	0.417563	0.371816	0.461886	0.781349	0.186072	0.201451	0.402564	0.969899	0.591718
Zhejiang Medicine Co.,Ltd.	0.804237	0.161928	0.185541	0.222133	0.260731	0.0259768	0.937142	0.495275	0.842056	0.319967	0.162163	0.276594	0.251763	0.997839	0.766967	0.142379	0.214177	0.435824	0.899104	0.443869
Zhejiang Medicine Co.,Ltd.	0.767433	0.249993	0.23084	0.290937	0.264019	0.025937	0.963838	0.752396	0.352354	0.355141	0.201754	0.295243	0.339261	0.286057	0.589353	0.17714	0.252354	0.878088	0.36058	0.33549
Guangzhou Baiyunshan Pharmaceutical Holdings Company Limited	0.450573	0.374927	1	0.282659	0.280332	0.0519807	0.2919	0.165171	0.249724	0.355141	0.874	0.691311	0.949588	0.13788	0.980259	0.767372	0.443243	0.34503	0.40074	0.624393
Guangzhou Baiyunshan Pharmaceutical Holdings Company Limited	0.467993	0.123138	0.279526	0.267433	0.272022	0.0494276	0.0468763	0.0204371	0.534999	0.659984	0.244305	0.374021	0.822268	0.331958	0.880096	0.2145	0.32871	0.115488	0.928307	0.605306
Guangzhou Baiyunshan Pharmaceutical Holdings Company Limited	0.47009	0.195668	0.257443	0.277694	0.278087	0.0505431	0.467821	0.938598	0.989395	0.765506	0.225005	0.358138	0.532552	0.565442	0.97277	0.197554	0.405065	0.361571	0.868593	0.553866
Shanying International Holdings CO.,LTD.	0.327979	0.124967	0.33343	0.273521	0.27796	0.0835269	0.85591	0.0891269	0.337025	0.671708	0.291417	0.895827	0.809454	0.0108206	0.23289	0.255864	0.32871	0.252826	0.340689	0.605953
Shanying International Holdings CO.,LTD.	0.361421	0.176557	0.239209	0.296327	0.26935	0.0840288	0.246564	0.22273	0.532719	0.671708	0.209069	0.110153	0.993122	0.158389	0.742487	0.183562	0.341435	0.931643	0.529121	0.74539
Shanying International Holdings CO.,LTD.	0.330128	0.282936	0.229378	0.258085	0.26559	0.0732413	0.801984	0.15739	0.492266	0.636534	0.200476	0.707295	0.0179594	0.872118	0.0712724	0.176018	0.315984	0.874824	0.596888	0.893885
Haier Smart Home Co.,ltd.	0.324106	0.18546	0.177367	0.299445	0.310269	0.047006	0.24063	0.728765	0.862762	0.636534	0.155019	0.470531	0.612413	0.856349	0.71505	0.136107	0.392339	0.880071	0.0553575	0.577159
Haier Smart Home Co.,ltd.	0.3104	0.163842	0.335101	0.252398	0.291669	0.0470481	0.292372	0.969547	0.976605	0.390315	0.292879	0.824622	0.19174	0.901838	0.295501	0.257147	0.417791	0.882212	0.142196	0.423164
Haier Smart Home Co.,ltd.	0.354161	0.181117	0.31229	0.309765	0.287409	0.0363633	0.355082	0.209764	0.0996731	0.765506	0.272942	0.0517827	0.00484784	0.865453	0.192801	0.239643	0.443243	0.84981	0.152076	0.67098
Jilin Yatai(Group)Co.,Ltd.	0.282361	0.232027	0.17914	0.227338	0.232975	0.00933702	0.750564	0.0213537	0.77039	0.20272	0.156568	0.020488	0.459869	0.0403984	0.0271815	0.137467	0.0741919	0.491553	0.533492	0.236817
Jilin Yatai(Group)Co.,Ltd.	0.282244	0.207319	0.141143	0.225294	0.229701	0.0123105	0.854962	0.512987	0.995661	0.20272	0.123359	0.454438	0.0659383	0.278195	0.0463213	0.108309	0.061466	0.757975	0.452255	0.360078
Jilin Yatai(Group)Co.,Ltd.	0.256804	0.148142	0.136626	0.19169	0.200715	0.0114774	0.636396	0.154727	0.255092	0.179271	0.119412	0.140386	0.579903	0.604547	0.771518	0.104843	0.0869178	0.0609743	0.23703	0.296991
Longi Green Energy Technology Co.,ltd.	0.473897	0.35707	0.167753	0.508306	0.320655	0.0339076	0.540949	0.154717	0.0442353	0.261344	0.146616	0.135182	0.849083	0.0452834	0.52982	0.128729	0.392339	0.0469408	0.324634	0.568748
Longi Green Energy Technology Co.,ltd.	0.392458	0.426829	0.341507	0.337236	0.338504	0.0329393	0.515719	0.48944	0.68874	0.331692	0.298477	0.132636	0.888383	0.144809	0.540135	0.262063	0.850471	0.324257	0.700531	0.646716
Longi Green Energy Technology Co.,ltd.	0.485133	0.351315	0.387984	0.369005	0.315593	0.0429199	0.837131	0.693328	0.21257	0.847579	0.339098	0.573413	0.150458	0.955454	0.744972	0.297728	0.723212	0.828304	0.294257	0.675186
MingYang Smart Energy Group Limited	0.160678	0.36738	0.222433	0.415063	0.27177	0.0259798	0.139486	0.638482	0.347811	0.695158	0.194406	0.836116	0.746642	0.720889	0.602266	0.170689	0.061466	0.0415199	0.184929	0.83824
MingYang Smart Energy Group Limited	0.261489	0.632651	0.241596	0.688107	0.269498	0.0186428	0.912686	0.116475	0.443918	0.624809	0.211155	0.966673	0.49799	0.94437	0.935217	0.185394	0.32871	0.496275	0.260221	0.854416
MingYang Smart Energy Group Limited	0.271336	0.234318	0.235025	0.324284	0.301796	0.0193339	0.842504	0.930555	0.29132	0.624809	0.205412	0.106854	0.360769	0.338648	0.647127	0.180351	0.214177	0.511929	0.867869	0.795859
Cosco Shipping Holdings Co.,ltd.	0.228678	0.25179	0.389804	0.324531	0.309081	0.329519	0.396181	0.115233	0.00532513	0.0315395	0.340689	0.473537	0.836567	0.474279	0.799171	0.299125	0.461059	0.318403	0.166504	0.539308
Cosco Shipping Holdings Co.,ltd.	0.258305	0.201967	0.296296	0.288922	0.319375	0.450328	0.60367	0.926608	0.279236	0.0620237	0.258962	0.588693	0.730833	0.376956	0.427361	0.227369	0.405065	0.0465678	0.858371	0.607247
Cosco Shipping Holdings Co.,ltd.	0.422513	0.550624	0.313583	0.746981	0.649906	0.352905	0.0779187	0.80775	0.566344	0.0737484	0.274072	0.527295	0.557198	0.72368	0.497055	0.240635	0.54505	0.479472	0.404811	0.61857
China National Nuclear Power Co.,Ltd.	0.22419	0.218354	0.2014	0.265439	0.268913	0.0112438	0.0882738	0.385821	0.768074	0.0667136	0.176024	0.0825287	0.155066	0.646517	0.205734	0.154549	0.392339	0.901178	0.258344	0.714008
China National Nuclear Power Co.,Ltd.	0.276387	0.202416	0.241472	0.333671	0.270057	0.0113886	0.788032	0.244953	0.277373	0.0737484	0.211046	0.950261	0.0472258	0.565844	0.118815	0.185299	0.26508	0.959466	0.207774	0.700097
China National Nuclear Power Co.,Ltd.	0.277179	0.227339	0.242297	0.263471	0.278168	0.0124156	0.727019	0.0952906	0.649841	0.0737484	0.211767	0.896469	0.213601	0.318397	0.299674	0.185932	0.76139	0.452423	0.881286	0.764154
Wuxi Apptec Co.,Ltd.	0.609781	0.289783	0.28884	0.216209	0.271652	0.0422038	0.143542	0.309859	0.708637	0.80068	0.252447	0.297332	0.222127	0.463913	0.443462	0.221648	0.397429	0.49737	0.658184	0.684568
Wuxi Apptec Co.,Ltd.	0.737697	0.26652	0.257615	0.588096	0.265196	0.0351796	0.0274696	0.779117	0.756348	0.871028	0.225156	0.38536	0.49898	0.685012	0.00680714	0.197687	0.366887	0.00699197	0.684491	0.667098
Wuxi Apptec Co.,Ltd.	0.733396	0.309512	0.239678	0.30754	0.279084	0.0218269	0.323033	0.167297	0.586516	0.812405	0.209478	0.144633	0.158609	0.473272	0.240471	0.183922	0.405065	0.525826	0.155606	0.643481
Opple Lighting Co.,Ltd.	0.63657	0.163501	0.227706	0.296188	0.283673	0.0634528	0.895549	0.835035	0.968041	0.0385743	0.199015	0.104145	0.531765	0.572251	0.289843	0.174735	0.214177	0.417355	0.057405	0.552572
Opple Lighting Co.,Ltd.	0.630576	0.125009	0.323265	0.251974	0.27291	0.0599035	0.344647	0.65268	0.924399	0.0268496	0.282534	0.0756697	0.221919	0.197707	0.565097	0.248065	0.163273	0.309123	0.624088	0.564866
Opple Lighting Co.,Ltd.	0.663593	0.19182	0.29878	0.277429	0.278288	0.0678305	0.42584	0.601048	0.889343	0.0620237	0.261134	0.841183	0.127909	0.717613	0.0727299	0.229276	0.163273	0.923563	0.608823	0.529602
Anhui Conch Cement Company Limited	0.840238	0.240145	0.287813	0.322854	0.318979	0.185065	0.824524	0.64494	0.1876	0.050299	0.251548	0.140066	0.474815	0.614634	0.252423	0.220859	0.175999	0.34312	0.370905	0.574571
Anhui Conch Cement Company Limited	0.887255	0.197093	0.385063	0.306483	0.308911	0.174868	0.264423	0.727329	0.507905	0.050299	0.336545	0.692555	0.00109661	0.580013	0.205317	0.295487	0.461059	0.709047	0.414394	0.553543
Anhui Conch Cement Company Limited	0.881685	0.124606	0.360692	0.288592	0.288872	0.116499	0.82735	0.0877615	0.794472	0.0268496	0.315245	0.794562	0.998129	0.155994	0.141898	0.276785	0.137821	0.485998	0.226875	0.563572
BBMG Corporation	0.2619	0.189593	0	0.249913	0.257429	0.00267045	0.800486	0.275905	0.646399	0.671708	0	0.0735398	0.528561	0.157922	0.916588	0	0.175999	0.00502156	0.110408	0.620835
BBMG Corporation	0.298266	0.220116	0.212045	0.291352	0.257693	0.00427818	0.260655	0.718568	0.635485	0.531012	0.185327	0.554953	0.109371	0.273125	0.891839	0.162717	0.608679	0.211837	0.631613	0.648981
BBMG Corporation	0.309084	0.206663	0.204144	0.237612	0.255515	0.00597985	0.775033	0.395575	0.698883	0.671708	0.178422	0.0765206	0.100724	0.955133	0.713225	0.156654	0.150547	0.264384	0.0785469	0.654157
Gotion High-tech Co.,ltd.	0.339132	0.130704	0.156443	0.256896	0.23939	0.00557359	0.0370679	0.0313896	0.0224313	0.308242	0.136731	0.584828	0.602454	0.41939	0.186809	0.12005	0.11237	0.864323	0.724655	0.350696
Gotion High-tech Co.,ltd.	0.382912	0.297078	0.164121	0.32306	0.242687	0.01269	0.0621243	0.278362	0.762314	0.237894	0.143442	0.606129	0.297664	0.801805	0.708242	0.125942	0.150547	0.402806	0.568678	0.358784
Gotion High-tech Co.,ltd.	0.436127	0.37587	0.15512	0.535602	0.235317	0.0158979	0.758052	0.712149	0.702141	0.249619	0.135575	0.134708	0.090071	0.623035	0.0729465	0.119035	0.137821	0.277948	0.568054	0.256551
Tcl Zhonghuan Renewable Energy Technology Co.,ltd.	0.406398	0.242148	0.210725	0.356909	0.262018	0.0377139	0.0948111	0.95349	0.00264975	0.882753	0.184173	0.622804	0.273141	0.133526	0.00623712	0.161704	0.290532	0.430754	0.838769	0.550307
Tcl Zhonghuan Renewable Energy Technology Co.,ltd.	0.475175	0.199721	0.202167	0.381042	0.256911	0.0246732	0.295305	0.993265	0.71514	0.859304	0.176694	0.636066	0.464481	0.650187	0.826494	0.155137	0.214177	0.639227	0.418597	0.564866
Tcl Zhonghuan Renewable Energy Technology Co.,ltd.	0.539655	0.639842	0.254365	0.428412	0.28149	0.0370571	0.255309	0.286733	0.71142	0.882753	0.222315	0.631035	0.670533	0.978477	0.896651	0.195193	0.201451	0.773891	0.566431	0.640569
C&S Paper Co.,Ltd.	0.702942	0.21681	0.294729	0.326393	0.294998	0.0497169	0.614622	0.164642	0.225332	0.753781	0.257593	0.0551343	0.741245	0.129823	0.0682388	0.226166	0.405065	0.611739	0.487108	0.640893
C&S Paper Co.,Ltd.	0.700284	0.221398	0.325293	0.328601	0.311309	0.0463356	0.139092	0.830507	0.224962	0.753781	0.284306	0.293053	0.850031	0.104661	0.728192	0.249621	0.26508	0.555579	0.459359	0.71595
C&S Paper Co.,Ltd.	0.675006	0.217284	0.26597	0.222165	0.278396	0.0388496	0.0989621	0.900173	0.184594	0.753781	0.232458	0.153692	0.594688	0.0308013	0.97753	0.204098	0.290532	0.130289	0.299738	0.777742
Sunwoda Electronic Co.,ltd.	0.217739	0.247886	0.272494	0.277933	0.286022	0.0845531	0.970616	0.22354	0.678815	0.683433	0.238159	0.980988	0.386088	0.226241	0.66175	0.209104	0.392339	0.364874	0.161864	0.648657
Sunwoda Electronic Co.,ltd.	0.193549	0.22021	0.259722	0.310736	0.280814	0.0690162	0.900511	0.835735	0.131368	0.683433	0.226997	0.188257	0.632212	0.830143	0.370145	0.199303	0.341435	0.946482	0.447144	0.562278
Sunwoda Electronic Co.,ltd.	0.296326	0.255227	0.21151	0.605941	0.260244	0.0999477	0.43739	0.965262	0.234624	0.683433	0.18486	0.137531	0.874311	0.771165	0.386511	0.162307	0.532324	0.679068	0.387012	0.678098
BGI Genomics Co.,Ltd.	0.78133	0.189278	0.212571	0.247124	0.260548	0.0350289	0.690261	0.815726	0.610846	0.249619	0.185787	0.113042	0.238257	0.0658565	0.863333	0.163121	0.54505	0.402569	0.0590293	0.480427
BGI Genomics Co.,Ltd.	0.544114	1	0.489161	0.382081	0.434288	0.030225	0.951766	0.201665	0.197914	0.331692	0.427527	0.478209	0.526339	0.267216	0.617374	0.375369	0.379613	0.0111243	0.335701	0.553219
BGI Genomics Co.,Ltd.	0.686656	0.0616116	0.302872	0.461901	0.304299	0.0294161	0.701043	0.413002	0.221543	0.472388	0.264711	0.815877	0.877173	0.25244	0.38723	0.232416	0.252354	0.539128	0.77405	0.614688
Flat Glass Group Co.,Ltd.	0.477772	0.38819	0.243004	0.325933	0.312659	0.0651179	0.121084	0.397663	0.0752324	0.589635	0.212385	0.409124	0.822731	0.313433	0.477146	0.186474	0.214177	0.319419	0.288676	0.640246
Flat Glass Group Co.,Ltd.	0.603354	0.274147	0.305214	0.476562	0.34569	0.0667129	0.417419	0.423274	0.0309201	0.460664	0.266757	0.110262	0.0902287	0.917685	0.836398	0.234212	0.175999	0.806273	0.182542	0.538337
Flat Glass Group Co.,Ltd.	0.601333	0.3124	0.369336	0.488392	0.326503	0.0218043	0.284611	0.167876	0.660599	0.273068	0.3228	0.403289	0.395152	0.875417	0.0230655	0.283418	0.303258	0.113946	0.219751	0.617923
China Vanke CO.,LTD.	0.105553	0.245674	0.348628	0.292919	0.315701	0	0.61486	0.0326729	0.220071	0.050299	0.304701	0.566604	0.0576182	0.781204	0.437552	0.267527	0.405065	0.672581	0.071603	0.829505
China Vanke CO.,LTD.	0.140877	0.204312	0.315449	0.351303	0.297114	0.000294902	0.500007	0.613234	0.102761	0.0854731	0.275702	0.235994	0.672397	0.796592	0.762663	0.242066	0.343981	0.142524	0.897888	0.847299
China Vanke CO.,LTD.	0.158607	0.179131	0.245154	0.282556	0.266999	0.000586763	0.816374	0.90737	0.527807	0.214445	0.214265	0.101357	0.484544	0.0710329	0.962406	0.188124	0.534869	0.929677	0.999724	0.863798
Wuliangye Yibin Co.,Ltd.	0.747357	0.252579	0.383293	0.301073	0.296756	0.0922272	0.11907	0.280144	0.341034	0.235549	0.334998	0.187415	0.0177559	0.0770952	0.188874	0.294128	0.48142	0.126295	0.981605	0.75186
Wuliangye Yibin Co.,Ltd.	0.810897	0.206238	0.382094	0.294893	0.295084	0.0863221	0.992832	0.439579	0.441984	0.366866	0.333951	0.251907	0.139768	0.146634	0.246399	0.293209	0.583227	0.141546	0.648925	0.759948
Wuliangye Yibin Co.,Ltd.	0.784575	0.21109	0.385392	0.29574	0.296038	0.069087	0.380461	0.264902	0.304391	0.366866	0.336832	0.2	0.569681	0.0254162	0.54194	0.295739	0.659583	0.268476	0.87733	0.656098
Aier Eye Hospital Group Co.,Ltd.	0.604016	0.250618	0.348662	0.30417	0.302344	0.00731275	0.140379	0.276083	0.196828	0.413765	0.30473	0.537397	0.609742	0.674109	0.262968	0.267553	0.379613	0.0119229	0.00352406	0.759948
Aier Eye Hospital Group Co.,Ltd.	0.713169	0.22708	0.321962	0.441706	0.292258	0.00828359	0.63833	0.123074	0.447437	0.273068	0.281395	0.661095	0.0374218	0.812032	0.372844	0.247065	0.672308	0.739008	0.736092	0.825623
Aier Eye Hospital Group Co.,Ltd.	0.568495	0.255682	0.346979	0.292595	0.308746	0.00926761	0.839778	0.420234	0.0961095	0.531012	0.30326	0.344887	0.777094	0.930198	0.329058	0.266262	0.494146	0.92889	0.317584	0.775477
Chongqing Zhifei Biological Products Co.,Ltd.	0.529163	0.583372	0.550086	0.384303	0.390142	0.137117	0.840775	0.547672	0.530585	0.683433	0.480775	0.548745	0.135135	0.2471	0.905897	0.42212	0.280351	0.724287	0.599837	0.360725
Chongqing Zhifei Biological Products Co.,Ltd.	0.548571	0.33079	0.538929	0.408755	0.414858	0.133229	0.658302	0.771609	0.609122	0.706882	0.471024	0.837034	0.273074	0.597545	0.00620643	0.413559	0.137821	0.107795	0.451211	0.38143
Chongqing Zhifei Biological Products Co.,Ltd.	0.600847	0.580327	0.711266	0.693612	0.686181	0.134262	0.385814	0.776535	0.019982	0.742057	0.621647	0.322704	0.464933	0.296409	0.787084	0.545806	0.150547	0.490538	0.0998644	0.449046
Shenzhen Kangtai Biological Products Co.,Ltd.	0.72627	0.129125	0.353312	0.436028	0.34479	0.0262594	0.359825	0.573947	0.0811092	0.0854731	0.308795	0.667902	0.66743	0.147387	0.548125	0.271122	0.290532	0.805699	0.101317	0.474604
Shenzhen Kangtai Biological Products Co.,Ltd.	0.820277	0.214727	0.239417	0.923465	0.264865	0.0290189	0.630995	0.57089	0.897158	0.132372	0.209251	0.675176	0.94224	0.502515	0.454928	0.183722	0.214177	0.451198	0.0385938	0.527984
Shenzhen Kangtai Biological Products Co.,Ltd.	0.670018	0.407973	0.284767	0.325165	0.25942	0.0264682	0.0837427	0.942093	0.197421	0.144097	0.248886	0.450073	0.757777	0.85907	0.0571904	0.218522	0.392339	0.144615	0.0225293	0.552896
Contemporary Amperex Technology Co.,limited	0.403992	0.37852	0.266359	0.313169	0.286263	0.0049353	0.171137	0.261711	0.01401	0.0971978	0.232798	0.283546	0.719948	0.572753	0.714787	0.204397	0.125095	0.919751	0.963323	0.422517
Contemporary Amperex Technology Co.,limited	0.43334	0.187087	0.236717	0.491515	0.27276	0.0040212	0.0982987	0.44204	0.0989934	0.155821	0.20689	0.348739	0.566822	0.475707	0.21785	0.18165	0.382158	0.491925	0.877854	0.564542
Contemporary Amperex Technology Co.,limited	0.271675	0.825398	0.338051	0.369728	0.334722	0.010503	0.0239859	0.292127	0.712663	0.0971978	0.295456	0.216093	0.455678	0.377177	0.438483	0.259411	0.254899	0.760162	0.388811	0.558395
Kweichow Moutai Co.,Ltd.	0.816146	0.209342	0.920814	0.317161	0.314477	0.0326054	0.230391	0.80553	0.00784348	0.287724	0.804791	0.275177	0.0320358	0.856867	0.115885	0.706607	0.40761	0.22034	0.462499	0.726949
Kweichow Moutai Co.,Ltd.	0.828619	0.18875	0.451457	0.306565	0.309673	0.0268573	0.366945	0.486005	0.697185	0.273068	0.394574	0.554445	0.373633	0.0362064	0.233462	0.346436	0.392339	0.947382	0.0336015	0.718214
Kweichow Moutai Co.,Ltd.	0.812438	0.194829	0.437272	0.303399	0.30624	0.0334789	0.499331	0.406973	0.545951	0.346348	0.382176	0.19038	0.979363	0.075585	0.800412	0.33555	0.393612	0.367677	0.170611	0.635717
Yonghui Superstores Co.,Ltd.	0.696018	0.214132	0.178675	0.254246	0.307547	0.000213829	0.00864422	0.209069	0.661286	0.873959	0.156162	0.500363	0.678803	0.751277	0.54008	0.13711	0.178544	0.785952	0.666044	0.820123
Yonghui Superstores Co.,Ltd.	0.710153	0.209476	0.463847	0.231796	0.310542	0.00017836	0.0689154	0.988701	0.469272	0.888615	0.405403	0.64487	0.671693	0.52883	0.979833	0.355943	0.178544	0.650665	0.120606	0.703009
Yonghui Superstores Co.,Ltd.	0.735521	0.18627	0.459104	0.210064	0.307916	5.16838e-05	0.332475	0.555739	0.969453	0.712745	0.401257	0.0121333	0.0947448	0.707257	0.866665	0.352304	0.216722	0.587495	0.223671	0.500485
Foshan Haitian Flavouring and Food Company Ltd.	0.374648	0.231882	0.154841	0.311801	0.241407	0.321417	0.302097	0.989138	0.269862	0.273068	0.135331	0.649309	0.605386	0.0309862	0.0313052	0.118821	0.280351	0.125774	0.797189	0.620188
Foshan Haitian Flavouring and Food Company Ltd.	0.342991	0.186695	0.220071	0.319822	0.268656	0.311283	0.249496	0.194553	0.929407	0.287724	0.192342	0.725093	0.152114	0.554699	0.321321	0.168876	0.293077	0.29853	0.585795	0.42834
Foshan Haitian Flavouring and Food Company Ltd.	0.104322	0.134922	0.229793	0.299764	0.197674	0.301149	0.0927852	0.436588	0.00823597	0.554461	0.200839	0.0448539	0.805084	0.564439	0.536812	0.176337	0.468694	0.0438694	0.508219	0.570366
Renrenle Commercial Group Co.,Ltd.	0.276816	0.116825	0.175814	0.242985	0.247811	0.321417	0.376469	0.686371	0.389947	0.404971	0.153661	0.683875	0.805476	0.0677257	0.215203	0.134915	0.399975	0.132765	0.901889	0.258169
Renrenle Commercial Group Co.,Ltd.	0.282657	0.0535548	0.174233	0.23591	0.247111	0.341686	0.365791	0.0559178	0.138426	0.37566	0.15228	0.655131	0.787735	0.501104	0.0142778	0.133702	0.369432	0.402698	0.56724	0.317697
Renrenle Commercial Group Co.,Ltd.	0.0472407	0.0813708	0.113783	0	0	0.35182	0.451439	0.552523	0.829893	0.419627	0.0994463	0.325248	0.319301	0.584108	0.30234	0.0873138	0.40761	0.596384	0.348981	0.245875
Dongrui Food Group Co.,Ltd.	0.692586	0.32491	0.596575	0.869724	0.584572	0.0827995	0.0697099	0.0192155	0.521816	0.690351	0.521407	0.573291	0.778364	0.0381353	0.112431	0.457795	0.336345	0.854829	0.0698333	0.305403
Dongrui Food Group Co.,Ltd.	0.717873	0.387421	0.70022	0.869724	0.625836	0.064472	0.504958	0.497603	0.252187	0.809943	0.611993	0.10443	0.154873	0.107597	0.135002	0.537329	0.808094	0.405043	0.676367	0.231317
Dongrui Food Group Co.,Ltd.	0.895085	0.0462011	0.217435	0.869724	0.261808	0.0270869	0.0900596	0.965657	0.371154	0.532419	0.190038	0.259859	0.222135	0.628702	0.15271	0.166854	0.289387	0.225176	0.796542	0.159819
Guangdong Jushen Logistics Co.,Ltd.	0.576309	0.487185	0.614565	1	0.611472	0.331299	0.173907	0.157732	0.431236	0.739477	0.53713	0.93661	0.985591	0.956039	0.14946	0.4716	0.500509	0.53785	0.663875	0.0252346
Guangdong Jushen Logistics Co.,Ltd.	0.715863	0.240939	0.497324	1	0.464109	0.926957	0.265997	0.472642	0.195928	0.341775	0.434661	0.0891803	0.921742	0.0193983	0.923098	0.381632	0.495164	0.815664	0.290608	0.160466
Guangdong Jushen Logistics Co.,Ltd.	0.744684	0.0442715	0.212918	1	0.2208	0.159037	0.513307	0.690737	0.44067	0.327823	0.186091	0.286741	0.647846	0.779647	0.30789	0.163388	0.205905	0.182723	0.382232	0.293433
Inner Mongolia Dazhong Mining Co.,Ltd.	0.186352	0.43124	0.400957	0.71853	0.378974	0.151831	0.420805	0.244204	0.176782	0.843123	0.350436	0.284728	0.485277	0.487184	0.834046	0.307683	0.465513	0.0937158	0.19	0.164025
Inner Mongolia Dazhong Mining Co.,Ltd.	0.272799	0.132945	0.405893	0.71853	0.382777	0.129485	0.289238	0.490822	0.641659	0.168484	0.35475	0.890925	0.243283	0.348266	0.125471	0.311471	0.424281	0.512259	0.17745	0.251375
Inner Mongolia Dazhong Mining Co.,Ltd.	0.612329	0.55599	0.466535	0.71853	0.342243	0.0797658	0.429329	0.413973	0.0778274	0.40544	0.407752	0.863688	0.655302	0.166854	0.993236	0.358006	0.896411	0.0717059	0.868143	0.257845
Nanjing Sheng Hang Shipping Co.,Ltd.	0.675309	0.270302	0.244624	0.546495	0.280738	0.292247	0.843141	0.977072	0.34079	0.169187	0.213802	0.798729	0.331964	0.0196702	0.557506	0.187718	0.299567	0.252206	0.0450504	0.576189
Nanjing Sheng Hang Shipping Co.,Ltd.	0.762583	0.254036	0.298023	0.546495	0.31009	0.175936	0.596746	0.970518	0.317791	0.520811	0.260472	0.680574	0.59705	0.864478	0.518987	0.228694	0.961568	0.729726	0.976074	0.0747331
Nanjing Sheng Hang Shipping Co.,Ltd.	0.768128	0.263033	0.247294	0.546495	0.2762	0.125802	0.471834	0.263971	0.236714	0.630789	0.216135	0.747985	0.836793	0.021182	0.67874	0.189766	0.540341	0.0927643	0.710614	0.281139
Tianjin Yiyi Hygiene Products Co.,Ltd.	0.793938	0.203604	0.350965	0.807438	0.343216	0.18591	0.591667	0.591051	0.631111	0.412006	0.306743	0.0321725	0.852052	0.613209	0.939719	0.269321	0.216595	0.100365	0.0635762	0.0375283
Tianjin Yiyi Hygiene Products Co.,Ltd.	0.822638	0.233561	0.415722	0.807438	0.390507	0.169138	0.114847	0.760073	0.862376	0.559972	0.363341	0.421439	0.0654382	0.288045	0.193359	0.319013	0.342708	0.00510197	0.657429	0.0103526
Tianjin Yiyi Hygiene Products Co.,Ltd.	0.933073	0.168531	0.215317	0.807438	0.230815	0.0757832	0.231067	0.512733	0.533106	0.700786	0.188187	0.571688	0.313815	0.931004	0.0631469	0.165228	0.258335	0.850348	0.754063	0.564542
Shandong Link Science And Technology Co.,ltd.	0.462544	0.158458	0.297868	0.777358	0.309999	0.182036	0.859663	0.384666	0.821384	0.911713	0.260336	0.151046	0.133622	0.0567886	0.442146	0.228575	0.719394	0.809241	0.1507	0.572307
Shandong Link Science And Technology Co.,ltd.	0.475229	0.155513	0.35762	0.777358	0.347705	0.153572	0.912742	0.156777	0.00560803	0.475202	0.31256	0.596083	0.929067	0.313788	0.00529712	0.274428	0.866633	0.958538	0.272761	0.140731
Shandong Link Science And Technology Co.,ltd.	0.725761	0.338545	0.271535	0.777358	0.261178	0.084786	0.50694	0.993074	0.799679	0.570759	0.237321	0.952134	0.784137	0.268129	0.0716262	0.208368	0.313948	0.482003	0.0200476	0.287609
Hunan Valin Wire&cable Co.,ltd.	0.526981	0.247215	0.24606	0.469384	0.28148	0.0813231	0.919828	0.578969	0.0395344	0.36499	0.215056	0.978881	0.189825	0.295301	0.0194424	0.188819	0.426063	0.636041	0.0521805	0.362989
Hunan Valin Wire&cable Co.,ltd.	0.543027	0.200333	0.255085	0.469384	0.286203	0.114401	0.0684294	0.621798	0.203612	0.726697	0.222944	0.583474	0.215694	0.603909	0.576853	0.195745	0.238992	0.997492	0.285271	0.620835
Hunan Valin Wire&cable Co.,ltd.	0.533367	0.357596	0.245388	0.469384	0.257332	0.0689001	0.748956	0.766199	0.372603	0.464064	0.214469	0.715717	0.510886	0.794936	0.0755361	0.188304	0.457368	0.320808	0.214272	0.496927
Guangdong Hongxing Industrial Co.,ltd.	0.712974	0.218513	0.363547	0.741784	0.35177	0.047147	0.611705	0.74303	0.209011	0.125923	0.31774	0.167586	0.686813	0.080571	0.583772	0.278976	0.876177	0.706307	0.828893	0.276933
Guangdong Hongxing Industrial Co.,ltd.	0.727574	0.196906	0.38575	0.741784	0.367582	0.0554656	0.134597	0.023154	0.8799	0.114668	0.337145	0.846354	0.750257	0.175452	0.931447	0.296014	0.014253	0.090381	0.128327	0.257845
Guangdong Hongxing Industrial Co.,ltd.	0.849721	0.202725	0.230426	0.741784	0.273527	0.0257268	0.822382	0.0280661	0.570446	0.112674	0.201392	0.496716	0.543001	0.480573	0.965721	0.176822	0.223212	0.900952	0.158714	0.00744096
Kingfore Energy Group Co.,Ltd.	0.410305	0.186194	0.372909	0.747856	0.358323	0.756358	0.276932	0.126336	0.450783	0.0871146	0.325923	0.596373	0.611436	0.66331	0.403348	0.28616	0.516416	0.324544	0.0811116	0.0747331
Kingfore Energy Group Co.,Ltd.	0.489795	0.171898	0.383263	0.747856	0.365763	0.806904	0.795918	0.724296	0.894231	0.39395	0.334971	0.998986	0.213177	0.51394	0.53366	0.294105	0.363833	0.09723	0.839016	0.311226
Kingfore Energy Group Co.,Ltd.	0.714776	0.162626	0.255792	0.747856	0.266938	0.433253	0.364937	0.720961	0.435555	0.91183	0.223562	0.5823	0.00865411	0.294322	0.22568	0.196288	0.160346	0.872861	0.947061	0.22614
Suncha Technology Co., Ltd.	0.512659	0.221948	0.330938	0.616108	0.330162	0.0731277	0.773295	0.0443317	0.663046	0.0097315	0.28924	0.961176	0.227386	0.356808	0.425057	0.253953	0.421354	0.00997596	0.0772585	0.304756
Suncha Technology Co., Ltd.	0.59605	0.214019	0.33352	0.616108	0.331807	0.0709355	0.0906404	0.332437	0.740715	0.327002	0.291496	0.73479	0.810286	0.324105	0.811224	0.255934	0.611224	0.318344	0.136317	0.130702
Suncha Technology Co., Ltd.	0.756801	0.21747	0.22451	0.616108	0.236451	0.0325772	0.57894	0.871069	0.677907	0.597843	0.196221	0.659673	0.00211894	0.114086	0.863147	0.172282	0.627768	0.0130857	0.421457	0.00744096
Sinostone (Guangdong) Co., Ltd.	0.870469	0.117078	0.352078	0.726576	0.343961	0.0912538	0.773129	0.330494	0.0773196	0.90714	0.307716	0.341401	0.758469	0.591865	0.263968	0.270175	0.875032	0.938383	0.362125	0.521838
Sinostone (Guangdong) Co., Ltd.	0.86165	0.166014	0.367538	0.726576	0.332898	0.0729171	0.271407	0.897156	0.285339	0.247977	0.321229	0.416334	0.231173	0.448136	0.235232	0.282039	0.85887	0.155807	0.306907	0.177612
Sinostone (Guangdong) Co., Ltd.	0.917375	0.275646	0.251936	0.726576	0.274589	0.0440477	0.277945	0.988379	0.214294	0.645914	0.220192	0.1195	0.312072	0.694048	0.102697	0.193329	0.823365	0.814888	0.577702	0.531867
China Railway Special Cargo Logistics Co.,ltd.	0.989385	0.186132	0.186957	0.287841	0.252814	0.822809	0.767874	0.297119	0.28526	0.707	0.163401	0.115882	0.613335	0.907251	0.493102	0.143466	1	0.284356	0.91228	0.024264
China Railway Special Cargo Logistics Co.,ltd.	1	0.135369	0.172865	0.287841	0.246507	0.145686	0.185073	0.693102	0.616006	0.706531	0.151084	0.976424	0.477851	0.496872	0.219666	0.132652	0.71125	0.469963	0.907412	0.118085
China Railway Special Cargo Logistics Co.,ltd.	0.983634	0.164269	0.172319	0.287841	0.243825	0.218127	0.738708	0.394144	0.0613552	0.824481	0.150607	0.573752	0.0429626	0.606803	0.00739815	0.132233	0.616442	0.418647	0.298168	0.338078
Zhengzhou Qianweiyangchu Food Co.,Ltd.	0.481875	0.259519	0.328207	0.490175	0.328433	0.134439	0.953002	0.547991	0.435972	0.457381	0.286853	0.48816	0.941818	0.561512	0.0653238	0.251857	0.147366	0.222683	0.498794	0.525073
Zhengzhou Qianweiyangchu Food Co.,Ltd.	0.625842	0.171246	0.278636	0.490175	0.299003	0.126122	0.382453	0.839108	0.0125742	0.712628	0.243528	0.370702	0.582363	0.387787	0.492511	0.213818	0.501273	0.280155	0.928926	0.164672
Zhengzhou Qianweiyangchu Food Co.,Ltd.	0.742367	0.294057	0.239916	0.490175	0.271678	0.0691739	0.255771	0.633631	0.592556	0.36628	0.209687	0.332207	0.78674	0.456856	0.0653018	0.184105	0.26788	0.783293	0.185928	0.542866
Hunan Hualian China Industry Co.,Ltd.	0.748315	0.197844	0.346915	0.636187	0.340522	0.105142	0.897564	0.509241	0.664189	0.338258	0.303204	0.961094	0.0552738	0.705421	0.459918	0.266213	0.493892	0.0420204	0.0985956	0.097056
Hunan Hualian China Industry Co.,Ltd.	0.793262	0.131906	0.323145	0.636187	0.32526	0.106219	0.694664	0.805807	0.692321	0.653769	0.282429	0.0261727	0.268921	0.882373	0.136892	0.247972	0.249555	0.548295	0.537866	0.113879
Hunan Hualian China Industry Co.,Ltd.	0.866352	0.276051	0.251681	0.636187	0.265351	0.0556612	0.917831	0.318247	0.984992	0.59667	0.21997	0.311371	0.125476	0.460699	0.739029	0.193133	0.14393	0.881747	0.646691	0.134908
An Hui Huaertai Chemical CO.,LTD.	0.743701	0.13879	0.362387	0.826292	0.350969	0.32975	0.317088	0.207123	0.159897	0.111736	0.316726	0.988661	0.983346	0.823214	0.371632	0.278085	0.65322	0.795293	0.0517218	0.395018
An Hui Huaertai Chemical CO.,LTD.	0.791389	0.107502	0.360285	0.826292	0.349525	0.219074	0.0565433	0.188756	0.937519	0.138	0.314889	0.965733	0.250847	0.491502	0.941326	0.276472	0.696233	0.377685	0.341876	0.274668
An Hui Huaertai Chemical CO.,LTD.	0.885226	0.422996	0.360738	0.826292	0.317541	0.11961	0.19933	0.310642	0.941304	0.0746864	0.315285	0.152508	0.862467	0.737454	0.651011	0.27682	0.0520489	0.0307895	0.53571	0.430605
Hunan Resun Co.,ltd.	0.499448	0.18178	0.329792	0.730506	0.329435	0.155804	0.503579	0.728675	0.161875	0.522218	0.288238	0.939711	0.222946	0.0895677	0.0268922	0.253073	0.755281	0.0532012	0.91505	0.540925
Hunan Resun Co.,ltd.	0.613173	0.225732	0.389111	0.730506	0.370058	0.169443	0.80675	0.830042	0.0292014	0.232266	0.340083	0.0113671	0.89963	0.885674	0.604584	0.298593	0.459532	0.294672	0.801427	0.3879
Hunan Resun Co.,ltd.	0.875701	0.212946	0.236984	0.730506	0.257967	0.0845995	0.304544	0.690844	0.327594	0.117013	0.207124	0.279354	0.0297866	0.299446	0.139127	0.181855	0.851107	0.903497	0.620472	0.184083
Qingdao Foods Co.,ltd.	0.897502	0.153117	0.324613	0.573025	0.326176	0.219521	0.562165	0.336693	0.172621	0.668777	0.283712	0.955456	0.677639	0.397182	0.121362	0.249099	0.984347	0.679979	0.596791	0.200906
Qingdao Foods Co.,ltd.	0.905176	0.142595	0.315794	0.573025	0.320723	0.250643	0.099813	0.219463	0.628748	0.504514	0.276004	0.492064	0.11805	0.302632	0.00865596	0.242332	0.153474	0.22143	0.271075	0.60757
Qingdao Foods Co.,ltd.	0.980431	0.103412	0.228101	0.573025	0.257907	0.10842	0.581717	0.423932	0.692241	0.0116075	0.19936	0.523301	0.312806	0.0536578	0.0595405	0.175038	0.43548	0.686875	0.0316305	0.119055
Wenzhou Yuanfei pet toy products Co., Ltd.	0.661765	0.144735	0.316532	0.19238	0.321176	0.139493	0.4625	0.869408	0.207712	0.382812	0.276649	0.53325	0.0247952	0.259411	0.469147	0.242898	0.92899	0.879303	0.796194	0.19573
Wenzhou Yuanfei pet toy products Co., Ltd.	0.648819	0.222483	0.323964	0.221011	0.325771	0.0639392	0.444396	0.896582	0.664623	0.0127799	0.283145	0.599903	0.646765	0.426357	0.150932	0.248601	0.494528	0.159189	0.747136	0.487221
Wenzhou Yuanfei pet toy products Co., Ltd.	0.734316	0.468714	0.384576	0.0734939	0.366722	0.0803993	0.637724	0.772659	0.379533	0.321843	0.336119	0.744451	0.157312	0.618776	0.201946	0.295113	0.541868	0.692107	0.514902	0.308638
Anhui Tuoshan Heavy Industries Co.,Ltd.	0.489805	0.144735	0.527106	0.325561	0.496021	0.0112454	0.738336	0.424519	0.403358	0.303201	0.460691	0.175303	0.40027	0.395329	0.253516	0.404486	0.521889	0.535581	0.165483	0.168554
Anhui Tuoshan Heavy Industries Co.,Ltd.	0.445893	0.292293	0.488677	0.334081	0.45541	0.0106203	0.280775	0.531195	0.89654	0.0716379	0.427104	0.67192	0.0532698	0.0755775	0.791668	0.374997	0.541359	0.908783	0.994196	0.613394
Anhui Tuoshan Heavy Industries Co.,Ltd.	0.498602	0.221389	0.397779	0.272135	0.376554	0.0318823	0.725053	0.210296	0.771137	0.79599	0.347659	0.979413	0.111687	0.156563	0.291862	0.305244	0.268134	0.521966	0.204324	0.502426
BANK OF LANZHOU CO.,LTD.	0	0.0995761	0.217914	0.423932	0.26736	0.0468078	0.47206	0.716861	0.963422	0.793645	0.190457	0.79266	0.721838	0.687157	0.1623	0.167221	0.74001	0.497312	0.263371	0.424458
BANK OF LANZHOU CO.,LTD.	0.0128683	0.0729922	0.205391	0.414644	0.261357	0.0496365	0.843881	0.335639	0.807834	0.856841	0.179511	0.543751	0.983974	0.700174	0.583609	0.157611	0.971112	0.883417	0.605152	0.120349
BANK OF LANZHOU CO.,LTD.	0.00913206	0.262757	0.204793	0.298585	0.253141	0.0380335	0.0235775	0.251171	0.511819	0.369914	0.178989	0.0259816	0.691931	0.16567	0.645172	0.157152	0.278315	0.117336	0.849155	0.122291
Yongtaiyun Chemical Logistics Co.,Ltd.	0.63681	0.144735	0.27056	0.261272	0.294533	0.152013	0.366772	0.639152	0.71495	0.388439	0.23647	0.359948	0.899409	0.411773	0.510702	0.20762	0.722448	0.0229459	0.657783	0.16176
Yongtaiyun Chemical Logistics Co.,Ltd.	0.664291	0.209834	0.274106	0.241767	0.296485	0.141882	0.205359	0.0917065	0.412497	0.766327	0.239569	0.715616	0.142423	0.211599	0.783788	0.210341	0.5014	0.811594	0.84584	0.31252
Yongtaiyun Chemical Logistics Co.,Ltd.	0.583829	0.680523	0.375715	0.375191	0.360319	0.15275	0.509744	0.390323	0.733495	0.875601	0.328375	0.317785	0.722937	0.603199	0.277925	0.288313	0.732884	0.100133	0.384186	0.16176
Guangdong AVCiT Technology Holding Co.,Ltd.	0.895328	0.144735	0.521282	0.286107	0.48953	0.15275	0.999247	0.0485567	0.391149	0.505217	0.4556	0.568433	0.521906	0.882577	0.239912	0.400017	0.81662	0.100489	0.513194	0.291491
Guangdong AVCiT Technology Holding Co.,Ltd.	0.927638	0.29147	0.47228	0.252428	0.439548	0.15275	0.457424	0.963196	0.197047	0.196037	0.412773	0.422595	0.655179	0.0951314	0.966747	0.362414	0.32451	0.493372	0.508215	0.112585
Guangdong AVCiT Technology Holding Co.,Ltd.	0.901209	0.332479	0.433196	0.360653	0.404796	0.15275	0.129451	0.455464	0.839016	0.377418	0.378614	0.771299	0.768551	0.0412753	0.604568	0.332423	0.131204	0.859657	0.560336	0.527661
Jinglv Environment Science and Technology Co.,Ltd.	0.10533	0.144735	0.363604	0.407093	0.35181	1	0.789519	0.392553	0.334489	0.812405	0.31779	0.260559	0.629773	0.061503	0.443177	0.27902	0.39603	0.150615	0.679694	0.631187
Jinglv Environment Science and Technology Co.,Ltd.	0.239232	0.245519	0.443784	0.393444	0.413814	0.395629	0.859566	0.649132	0.785173	0.0745691	0.387867	0.170709	0.347731	0.11444	0.624121	0.340547	0.447315	0.328699	0.0428946	0.347137
Jinglv Environment Science and Technology Co.,Ltd.	0.33859	0.195069	0.402877	0.292811	0.380447	0.308466	0.238591	0.360608	0.0361678	0.717435	0.352114	0.0136018	0.215873	0.334314	0.12115	0.309156	0.689616	0.0013079	0.312495	0.105467
Norsyn Crop Technology Co., Ltd.	0.633539	0.144735	0.339442	0.321361	0.335623	0.0176021	0.748351	0.691982	0.188961	0.787431	0.296672	0.0230821	0.748617	0.340654	0.0966076	0.260478	0.966149	0.398461	0.633155	0.159819
Norsyn Crop Technology Co., Ltd.	0.690405	0.153647	0.334051	0.358028	0.332148	0.0221678	0.681996	0.415653	0.224966	0.534295	0.291961	0.211594	0.976559	0.9199	0.331735	0.256342	0.561339	0.329088	0.514219	0.329667
Norsyn Crop Technology Co., Ltd.	0.729312	0.202433	0.325065	0.381813	0.326459	0.0361461	0.299097	0.949873	0.21874	0.58987	0.284107	0.341755	0.754211	0.0774439	0.652761	0.249446	0.144948	0.0202954	0.0658507	0.52022
Jiangsu Times Textile Technology Co.,LTD.	0.606864	0.16551	0.455115	0.346237	0.423782	0.379142	0.970829	0.573817	0.399582	0.684488	0.39777	0.317291	0.0927071	0.537429	0.0359927	0.349242	0.0852634	0.337857	0.771475	0.0766742
Jiangsu Times Textile Technology Co.,LTD.	0.732942	0.091824	0.360966	0.413837	0.349992	0.215162	0.0849579	0.461617	0.269979	0.913823	0.315484	0.0957544	0.113025	0.843677	0.866474	0.276995	0.262535	0.26166	0.957642	0.241022
Jiangsu Times Textile Technology Co.,LTD.	0.773525	0.253209	0.350434	0.33182	0.293782	0.493116	0.378943	0.491576	0.699831	0.37437	0.306279	0.134484	0.582997	0.69125	0.0416626	0.268913	0.23772	0.136251	0.465295	0.589453
Wuhan Lead Electric Power Technology Co.,Ltd.	0.579676	0.144735	0.370319	0.287601	0.356494	0.0406587	0.441469	0.246819	0.55801	0.149373	0.323659	0.273489	0.494289	0.19898	0.548464	0.284173	0.408628	0.930065	0.367541	0.118732
Wuhan Lead Electric Power Technology Co.,Ltd.	0.712008	0.24656	0.372842	0.395705	0.358276	0.0415673	0.504104	0.0505957	0.284359	0.841013	0.325864	0.650163	0.304172	0.0851443	0.44354	0.286109	0.629168	0.119667	0.736517	0.589453
Wuhan Lead Electric Power Technology Co.,Ltd.	0.6589	0.203542	0.375081	0.349871	0.359866	0.0405023	0.789448	0.3386	0.432153	0.596787	0.327821	0.12138	0.372128	0.457227	0.825803	0.287827	0.469076	0.7548	0.739569	0.506632
Holly Futures Co.,ltd.	0.333043	0.144735	0.164156	0.337531	0.242702	0.089364	0.567336	0.898693	0.223694	0.274358	0.143472	0.359751	0.157605	0.915365	0.754187	0.125969	0.38903	0.442663	0.441156	0.266257
Holly Futures Co.,ltd.	0.223787	0.811278	0.190285	0.337531	0.254331	0.0757105	0.206971	0.428986	0.268746	0.422089	0.166309	0.449948	0.186665	0.227251	0.546666	0.14602	0.298677	0.146485	0.336758	0.0760272
Holly Futures Co.,ltd.	0.164932	0.179662	0.197459	0.337531	0.257639	0.0453184	0.845862	0.322795	0.0863317	0.643452	0.172579	0.0789778	0.0861013	0.638626	0.977262	0.151524	0.309366	0.168716	0.0493311	0.494338
Zhejiang Zhengte Co.,ltd.	0.671573	0.144735	0.234513	0.349548	0.275579	0.0453184	0.0933071	0.408412	0.787962	0.201079	0.204965	0.695337	0.218473	0.685729	0.125112	0.179959	0.493892	0.875689	0.524862	0.167907
Zhejiang Zhengte Co.,ltd.	0.628033	0.293804	0.293365	0.376039	0.307378	0.0453184	0.180205	0.58804	0.567125	0.491031	0.256401	0.834849	0.184276	0.930745	0.634984	0.22512	0.268389	0.563662	0.18107	0.114526
Zhejiang Zhengte Co.,ltd.	0.574936	0.299983	0.308538	0.365701	0.316326	0.0453184	0.873217	0.211711	0.193835	0.00504162	0.269662	0.355642	0.327936	0.543244	0.881317	0.236763	0.508781	0.134857	0.307911	0.502103
ZHEJIANG BOFAY ELECTRIC CO.,LTD.	0.428077	0.144735	0.38861	0.347852	0.369688	0.0485228	0.831614	0.788951	0.676106	0.262164	0.339645	0.674036	0.8861	0.988308	0.661445	0.298209	0.869051	0.747595	0.816877	0.230993
ZHEJIANG BOFAY ELECTRIC CO.,LTD.	0.589812	0.432326	0.454781	0.320392	0.423484	0.0542501	0.00219128	0.0127582	0.402862	0.581194	0.397479	0.844283	0.935178	0.271501	0.477116	0.348986	0.989692	0.526475	0.679893	0.373018
ZHEJIANG BOFAY ELECTRIC CO.,LTD.	0.566455	0.217887	0.361228	0.428415	0.350172	0.0501039	0.444652	0.660675	0.600996	0.735139	0.315713	0.741839	0.240918	0.0439842	0.396448	0.277196	0.433571	0.136795	0.166127	0.032352
Xinjiang Lixin Energy Co.,Ltd.	0.250635	0.144735	0.227764	0.283725	0.272201	0.0701205	0.879753	0.103664	0.317455	0.514128	0.199066	0.730635	0.268973	0.214561	0.152218	0.17478	0.207941	0.628956	0.861384	0.262375
Xinjiang Lixin Energy Co.,Ltd.	0.234452	0.165779	0.216842	0.350234	0.26684	0.104592	0.919241	0.329583	0.421736	0.453863	0.18952	0.826419	0.261194	0.0192183	0.992939	0.166399	0.370323	0.564705	0.504822	0.338725
Xinjiang Lixin Energy Co.,Ltd.	0.23423	0.241794	0.224806	0.289419	0.270736	0.113576	0.355317	0.13622	0.98195	0.39993	0.19648	0.262894	0.337614	0.907112	0.790603	0.17251	0.675108	0.0222907	0.0446411	0.0465869
Beijing Liven Technology Co.,ltd.	0.440206	0.144735	0.367315	0.294709	0.354387	0.041661	0.433462	0.193749	0.941348	0.911478	0.321033	0.291128	0.457234	0.639358	0.0380969	0.281867	0.193942	0.584421	0.175093	0.219023
Beijing Liven Technology Co.,ltd.	0.616055	0.306334	0.366057	0.371193	0.353512	0.0333998	0.743636	0.126627	0.231023	0.184195	0.319934	0.21361	0.157006	0.418252	0.873893	0.280902	0.499109	0.969627	0.620207	0.072792
Beijing Liven Technology Co.,ltd.	0.650829	0.105269	0.324087	0.243423	0.325847	0.035451	0.585333	0.130928	0.139581	0.276351	0.283252	0.651832	0.718776	0.105362	0.260754	0.248695	0.891575	0.373745	0.159871	0.466839
Shanghai Smart Control Co.,ltd.	0.667513	0.144735	0.782217	0.304481	1	0.035451	0.016343	0.119611	0.549315	0.373315	0.683658	0.629475	0.142208	0.494429	0.844967	0.600252	0.71634	0.84791	0.734616	0.0158525
Shanghai Smart Control Co.,ltd.	0.692363	0.403228	0.566686	0.253801	0.543747	0.0192761	0.703172	0.344179	0.154777	0.260757	0.495284	0.793498	0.202335	0.875636	0.486694	0.434859	0.150038	0.421646	0.432569	0.179877
Shanghai Smart Control Co.,ltd.	0.754877	0.254337	0.467899	0.254084	0.368918	0.424639	0.894257	0.125054	0.45891	0.60476	0.408944	0.0173692	0.644941	0.122623	0.488271	0.359053	0.964495	0.392922	0.115757	0.0048528
Hui Lyu Ecological Technology Groups Co.,ltd.	0.536314	0.16067	0.233163	0.427769	0.274899	0.0690453	0.993838	0.388871	0.795839	0.0614374	0.203784	0.668381	0.384652	0.681346	0.112498	0.178923	0.492874	0.755074	0.260379	0.292138
Hui Lyu Ecological Technology Groups Co.,ltd.	0.503042	0.169894	0.229675	0.425386	0.273152	0.0496126	0.627612	0.863412	0.754079	0.364638	0.200736	0.213468	0.76398	0.311729	0.471677	0.176246	0.323237	0.30885	0.227906	0.237464
Hui Lyu Ecological Technology Groups Co.,ltd.	0.475878	0.124011	0.218229	0.327822	0.261951	0.0595344	0.62766	0.0167976	0.531789	0.871146	0.190732	0.273939	0.532845	0.849422	0.312616	0.167463	0.0573937	0.33686	0.762037	0.404076
Guangdong Yangshan United Precision Manufacturing Co., Ltd.	0.633605	0.144735	0.350534	0.351002	0.342928	0.0627139	0.00483507	0.527008	0.513328	0.0866456	0.306367	0.297212	0.724922	0.766641	0.797928	0.26899	0.951769	0.466426	0.237312	0.498221
Guangdong Yangshan United Precision Manufacturing Co., Ltd.	0.551338	0.279264	0.367657	0.335899	0.354627	0.0786852	0.716532	0.798959	0.327392	0.677688	0.321332	0.585389	0.178987	0.546105	0.00623578	0.282129	0.114278	0.767956	0.0833214	0
Guangdong Yangshan United Precision Manufacturing Co., Ltd.	0.483354	0.335136	0.352087	0.26531	0.343967	0.0721838	0.603838	0.194106	0.925327	0.0439676	0.307724	0.744462	0.578011	0.465672	0.369833	0.270181	0.736447	0.667184	0.133403	0.278551
Inner Mongolia Ojing Science&Technology Co.,Ltd.	0.560657	0.144735	0.322151	0.361218	0.324642	0.0681831	0.549792	0.333959	0.45748	0.039864	0.28156	0.414105	0.692932	0.419273	0.293818	0.24721	0.568083	0.800906	0.0305515	0.0954384
Inner Mongolia Ojing Science&Technology Co.,Ltd.	0.599494	0.134391	0.395718	0.339372	0.374995	0.051699	0.774052	0.429587	0.09958	0.736077	0.345857	0.0180602	0.490045	0.138963	0.547729	0.303663	0.90621	0.69267	0.181278	0.511161
Inner Mongolia Ojing Science&Technology Co.,Ltd.	0.466586	0.365255	0.425969	0.371274	0.398799	0.0435311	0.0952318	0.242124	0.0353112	0.414586	0.372297	0.397113	0.90146	0.836429	0.143969	0.326876	0.883431	0.605215	0.450057	0.407635
Zhejiang Chengchang Technology Co.,Ltd.	0.851796	0.144735	0.456881	0.250207	0.425367	0.0153346	0.12819	0.666694	0.772443	0.105522	0.399314	0.771716	0.234665	0.475466	0.788753	0.350598	0.160346	0.593696	0.427433	0.391136
Zhejiang Chengchang Technology Co.,Ltd.	0.974382	0.281535	0.233282	0.250207	0.274959	0.101444	0.11222	0.710063	0.226706	0.705358	0.203889	0.0115036	0.881916	0.222955	0.648169	0.179014	0.701069	0.795706	0.782142	0.40537
Zhejiang Chengchang Technology Co.,Ltd.	0.993266	0.23288	0.373424	0.250207	0.358687	0.0397805	0.719245	0.106626	0.111135	0.741001	0.326372	0.783814	0.995234	0.144288	0.0328971	0.286555	0	0.315352	0.262414	0.46328
Shenzhen Highpower Technology Co.,Ltd.	0.328668	0.144735	0.373849	0.356292	0.35899	0.0625856	0.347118	0.139278	0.837973	0.16227	0.326744	0.259886	0.145775	0.274249	0.404584	0.286881	0.649402	0.170048	0.485548	0.512456
Shenzhen Highpower Technology Co.,Ltd.	0.304725	0.258977	0.331098	0.281827	0.330264	0.103896	0.689084	0.396474	0.373829	0.772189	0.28938	0.757184	0.888405	0.161455	0.61232	0.254075	0.115042	0.374022	0.779657	0.211582
Shenzhen Highpower Technology Co.,Ltd.	0.295691	0.257975	0.364536	0.27266	0.352455	0.107699	0.0694291	0.606649	0.567949	0.334975	0.318604	0.877437	0.603479	0.510951	0.147537	0.279735	0.606388	0.77436	0.454011	0.595924
SICHUAN ZIGONG CONVEYING MACHINE GROUP CO.,LTD.	0.624816	0.14068	0.237595	0.360047	0.277139	0.365601	0.513439	0.140016	0.380352	0.293821	0.207658	0.635837	0.373742	0.158315	0.198175	0.182324	0.584118	0.0523736	0.567572	0.0359107
SICHUAN ZIGONG CONVEYING MACHINE GROUP CO.,LTD.	0.634818	0.0984943	0.23562	0.287319	0.276138	0.26724	0.506874	0.961193	0.63473	0.813577	0.205932	0.260391	0.19065	0.362968	0.177408	0.180808	0.499491	0.757236	0.0163315	0.119379
SICHUAN ZIGONG CONVEYING MACHINE GROUP CO.,LTD.	0.778561	0.20482	0.197952	0.254569	0.253833	0.26589	0.753204	0.240826	0.276582	0.220424	0.17301	0.987458	0.886907	0.731784	0.140995	0.151903	0.323619	0.273648	0.0167936	0.0562925
China Longyuan Power Group Corporation Limited	0.367104	0.144735	0.248015	0.335979	0.274456	0.012769	0.845815	0.960011	0.585631	0.379177	0.216765	0.034311	0.737568	0.922544	0.752016	0.19032	0.804276	0.504211	0.555018	0.0313814
China Longyuan Power Group Corporation Limited	0.83796	0.209208	0.268418	0.238698	0.293362	0.0148212	0.0950211	0.353849	0.317769	0.265096	0.234597	0.446959	0.315078	0.768723	0.296747	0.205976	0.00509035	0.211498	0.319865	0.0336461
China Longyuan Power Group Corporation Limited	0.821885	0.186303	0.268865	0.417148	0.293606	0.00950012	0.5138	0.934056	0.42215	0.902919	0.234988	0.425458	0.986639	0.947266	0.71235	0.20632	0.585772	0.132781	0.271697	0.580718
Chongqing Changjiang River Moulding Material(group)Co.,Ltd.	0.89268	0.139111	0.211549	0.260666	0.254567	0.0547894	0.235256	0.948901	0.374395	0.228983	0.184894	0.11224	0.616017	0.146709	0.405447	0.162337	0.320438	0.813569	0.250592	0.0643805
Chongqing Changjiang River Moulding Material(group)Co.,Ltd.	0.196131	0.144735	0.302031	0.336868	0.312448	0.0596234	0.271155	0.896447	0.904794	0	0.263975	0.921488	0.580723	0.760916	0.321184	0.23177	0.399847	0.504182	0.00614341	0.518279
Chongqing Changjiang River Moulding Material(group)Co.,Ltd.	0.261562	0.263329	0.406435	0.342925	0.383197	0.0460446	0.847736	0.0766478	0.166521	0.71251	0.355224	0.84977	0.317302	0.896326	0.299814	0.311887	0.90901	0.924305	0.394162	0.14979
Shenzhen Best Of Best Holdings Co.,ltd.	0.255669	0.273287	0.438978	0.371112	0.409685	0.119594	0.115238	0.463586	0.125547	0.304725	0.383667	0.422239	0.657347	0.192494	0.470887	0.336859	0.620769	0.483866	0.163728	0.391136
Shenzhen Best Of Best Holdings Co.,ltd.	0.620097	0.144735	0.326708	0.329276	0.327489	0.100424	0.984826	0.0518404	0.728363	0.147731	0.285542	0.385401	0.0344913	0.890652	0.676744	0.250706	0.46704	0.0050363	0.224776	0.10935
Shenzhen Best Of Best Holdings Co.,ltd.	0.657576	0.151253	0.312399	0.316556	0.318656	0.103164	0.410333	0.822147	0.99438	0.0813694	0.273036	0.0715161	0.461953	0.320413	0.108914	0.239726	0.501145	0.461298	0.86682	0.048528
Shaanxi Meineng Clean Energy Corp.,Ltd.	0.689618	0.159838	0.295878	0.36663	0.308838	0.3577	0.273375	0.285881	0.692677	0.476375	0.258598	0.643144	0.271142	0.102636	0.799256	0.227049	0.311402	0.364602	0.788061	0.645099
Shaanxi Meineng Clean Energy Corp.,Ltd.	0.594373	0.144735	0.372635	0.361663	0.358129	0.487522	0.279238	0.0606047	0.107931	0.896588	0.325683	0.461023	0.672936	0.188746	0.486252	0.28595	0.486638	0.444907	0.869228	0.613717
Shaanxi Meineng Clean Energy Corp.,Ltd.	0.338544	0.42628	0.52567	0.351769	0.494407	0.461154	0.587707	0.0785613	0.638063	0.422089	0.459435	0.0614405	0.846028	0.540949	0.740361	0.403384	0.857088	0.434809	0.902797	0.419282
Sportsoul Co.,Ltd.	0.44674	0.259718	0.460723	0.282917	0.428843	0.151917	0.23016	0.794513	0.00839293	0.427014	0.402672	0.0949408	0.464587	0.567952	0.924393	0.353546	0.97913	0.035839	0.24785	0.146231
Sportsoul Co.,Ltd.	0.465707	0.144735	0.437845	0.172875	0.408721	0.19401	0.440088	0.0108828	0.96177	0.560675	0.382676	0.313389	0.747476	0.991403	0.11125	0.33599	0.0235429	0.334735	0.611997	0.297638
Sportsoul Co.,Ltd.	0.408327	0.167997	0.384556	0.426153	0.366707	0.0691997	0.132409	0.542842	0.889949	0.846875	0.336102	0.896112	0.615384	0.36438	0.623037	0.295097	0.340672	0.425792	0.535104	0.470074
Shenzhen KTC Technology Co.,Ltd.	0.500134	0.403056	0.484015	0.443809	0.368307	0.106941	0.0571175	0.22189	0.107237	0.423731	0.423029	0.864623	0.461358	0.947815	0.623631	0.37142	0.160473	0.948575	0.619273	0.613394
Shenzhen KTC Technology Co.,Ltd.	0.693737	0.144735	0.254304	0.405962	0.28579	0.0970308	0.57918	0.112692	0.934763	0.450698	0.222262	0.994398	0.108871	0.636887	0.178706	0.195146	0.356325	0.778173	0.691021	0.261404
Shenzhen KTC Technology Co.,Ltd.	0.554655	0.270048	0.317858	0.443809	0.321989	0.0746904	0.737705	0.748446	0.0284268	0.345762	0.277808	0.624823	0.489092	0.19098	0.191169	0.243916	0.0755918	0.312407	0.662196	0.481721
Shenzhen Techwinsemi Technology Co.,Ltd.	0.480888	0.270379	0.322994	0.268314	0.325166	0.313311	0.400407	0.52961	0.112513	0.881932	0.282297	0.169788	0.897724	0.532127	0.882251	0.247857	0.141639	0.0986662	0.0690232	0.263345
Shenzhen Techwinsemi Technology Co.,Ltd.	0.706546	0.129602	0.226322	0.329276	0.271485	0.0744802	0.0642725	0.514257	0.307799	0.038457	0.318161	0.205139	0.298429	0.906716	0.885492	0.238364	0.341435	0.720975	0.708881	0.444193
Shenzhen Techwinsemi Technology Co.,Ltd.	0.551054	0.21038	0.239139	0.268314	0.277925	0.0602569	0.222096	0.978386	0.634436	0.269434	0.293262	0.654232	0.884215	0.50086	0.632024	0.244018	0.00343599	0.344188	0.900147	0.117438
Guangdong Yuehai Feeds Group Co.,ltd.	0.62358	0.209277	0.231732	0.458819	0.26712	0.0367429	0.597199	0.0477523	0.275225	0.6431	0.9	0.368918	0.435734	0.430701	0.985798	0.234531	0.861542	0.912112	0.618777	0.319961
Guangdong Yuehai Feeds Group Co.,ltd.	0.71618	0.144735	0.345105	0.314092	0.339327	0.246667	0.823806	0.32493	0.441558	0.475554	0.489373	0.69969	0.766048	0.472178	0.764573	0.297929	0.525834	0.775778	0.534627	0.0297638
Guangdong Yuehai Feeds Group Co.,ltd.	0.729575	0.0797467	0.334604	0.342925	0.332502	0.253526	0.459631	0.123459	0.156672	0.497831	0.332026	0.0349973	0.647958	0.0189515	0.348395	0.291937	0.345126	0.146046	0.720454	0.0207053
LUBAIR AVIATION TECHNOLOGY CO.,LTD.	0.865095	0.129522	0.413886	0.367922	0.389046	0.161983	0.34246	0.170379	0.939943	0.379529	0.247409	0.933296	0.917257	0.0136529	0.474976	0.341583	0.751845	0.920586	0.104823	0.639599
LUBAIR AVIATION TECHNOLOGY CO.,LTD.	0.491043	0.191547	0.297971	0.418844	0.31006	0.400932	0.354782	0.337905	0.889434	0.860359	0.245837	0.178861	0.814924	0.908145	0.660232	0.272233	0.608552	0.535533	0.747798	0.345843
LUBAIR AVIATION TECHNOLOGY CO.,LTD.	0.519393	0.120329	0.276861	0.393363	0.298013	0.301649	0.134583	0.274044	0.225579	0.330988	0.235756	0.770739	0.107782	0.386121	0.193238	0.261655	0.712522	0.598096	0.878673	0.362666
San Yang Ma(chongqing)Logistics Co.,ltd.	0.596207	0.172029	0.207915	0.411939	0.245143	0.37557	0.411026	0.959707	0.408721	0.672881	0.308635	0.15704	0.214538	0.716495	0.300934	0.215236	0.451133	0.708082	0.313414	0.273698
San Yang Ma(chongqing)Logistics Co.,ltd.	0.813566	0.144735	0.332128	0.400389	0.330919	0.10525	0.957975	0.309411	0.855304	0.550827	0.319164	0.664745	0.707868	0.750093	0.320106	0.290547	0.191652	0.169351	0.347484	0.543837
San Yang Ma(chongqing)Logistics Co.,ltd.	0.820407	0.128659	0.32321	0.314092	0.3253	0.0895133	0.0707129	0.640331	0.753401	0.572517	0.30957	0.554908	0.984477	0.840113	0.544699	0.285614	0.69407	0.636892	0.760478	0.446457
Jiangxi Sunshine Dairy Co., Ltd.	0.802626	0.233215	0.38082	0.0911814	0.363988	0.11171	0.0685583	0.775015	0.820009	0.384101	0.292177	0.586257	0.00839627	0.776802	0.931361	0.319582	0.226648	0.987051	0.442853	0.114203
Jiangxi Sunshine Dairy Co., Ltd.	0.523891	0.144735	0.340482	0.40782	0.336299	0.0335572	0.230936	0.325105	0.0970701	0.632782	0.337496	0.134612	0.572835	0.204461	0.696358	0.29527	0.479511	0.27513	0.877975	0.164348
Jiangxi Sunshine Dairy Co., Ltd.	0.668541	0.137485	0.319423	0.295112	0.322952	0.0392287	0.980697	0.137552	0.201401	0.728104	0.358919	0.91669	0.514412	0.699004	0.274333	0.283552	0.96844	0.25465	0.871349	0.427046
Winstech Precision Holding Co.,Ltd.	0.634358	0.217023	0.290185	0.360855	0.276552	0.0661462	0.526305	0.754372	0.635656	0.100363	0.38283	0.872402	0.00949901	0.992262	0.841713	0.242812	0.294222	0.466748	0.874668	0.26658
Winstech Precision Holding Co.,Ltd.	0.519393	0.129522	0.32321	0.370506	0.465466	0.11171	0.614286	0.503268	0.0602535	0.728104	0.247463	0.852167	0.109807	0.125985	0.563054	0.408679	0.96844	0.113089	0.233182	0.427046
Winstech Precision Holding Co.,Ltd.	0.596207	0.808453	0.61918	0.602276	0.534534	0.966443	0.139412	0.283945	0.299951	0.899637	0.322819	0.0447665	0.112258	0.169038	0.697997	0.469321	0.705778	0.735247	0.38578	0.73342
Standard deviation	0.218389	0.128668	0.116767	0.176743	0.0824105	0.151287	0.294372	0.291925	0.295394	0.278722	0.107974	0.293414	0.299471	0.298928	0.299089	0.090209	0.247814	0.292233	0.289641	0.234088
Average value	0.562094	0.228586	0.309446	0.385509	0.311731	0.11374	0.476434	0.479074	0.47628	0.436266	0.274229	0.469501	0.485162	0.475503	0.447863	0.240029	0.404272	0.47289	0.470139	0.449695
CV	0.388528	0.562884	0.377341	0.458467	0.264364	1.33011	0.617867	0.609353	0.62021	0.63888	0.393736	0.624949	0.617261	0.628657	0.667815	0.375826	0.612989	0.617972	0.616075	0.520549
The indicator "Sustainable growth rate(F5)" was deleted.
