# Supplementary material for: Screening of sustainable supply chain performance evaluation indicators based on the ill-conditioned index cycle method
Source: PLoS One. 2024 Mar 4;19(3):e0293038. doi: 10.1371/journal.pone.0293038 (PMC10911619; doi:10.1371/journal.pone.0293038)
Supplement: S4 Table — (XLSX) [file pone.0293038.s004.xlsx]

## Sheet: Screening based on redundancy
Import the data in the third sheet into MATLAB, then caculate the CIs-1 and CIfi.
The results of the first round of redundancy screening
Indicators	Asset-Liability rate (F1)	Asset-Liability rate (F2)	Return on equity rate (F3)	Capital accumulation rate (F4)	Sustainable growth rate (F5)-Deleted	Inventory management (F6)	Logistics management (F7)	Environmental management (E1)	Carbon intensity (E2)	Energy consumption (E3)	Discharge and reuse (E4)	Product environmental impact (E5)	Renewable resource utilization (E6)	Compliance and business Ethics (S1)	Diversified collaborative governance (S2)	Emergency and risk management (S3)	Health and safety of employee (S4)	Growth investment of employees (S5)	Public welfare investment (S6)	Social Responsibility rankings (S7)
CI19	188.38	188.38	188.38	188.38		188.38	188.38	188.38	188.38	188.38	188.38	188.38	188.38	188.38	188.38	188.38	188.38	188.38	188.38	188.38
CI18	179.238	186.032	66.341	183.649		187.797	181.928	181.856	181.825	182.677	181.344	181.394	181.534	181.961	182.039	54.7449	182.666	181.925	182.062	182.585
CIfi	9.14171	2.34746	122.039	4.73078		0.582211	6.45166	6.52409	6.55459	5.70238	7.03545	6.98572	6.84543	6.4182	6.34024	133.635	5.71395	6.45472	6.31716	5.79434
The indicator "Emergency and Risk Management (S3)" was deleted in the first round of redundancy screening.
The results of the second round of redundancy screening
Indicators	Asset-Liability rate (F1)	Asset-Liability rate (F2)	Return on equity rate (F3)	Capital accumulation rate (F4)	Sustainable growth rate (F5)-Deleted	Inventory management (F6)	Logistics management (F7)	Environmental management (E1)	Carbon intensity (E2)	Energy consumption (E3)	Discharge and reuse (E4)	Product environmental impact (E5)	Renewable resource utilization (E6)	Compliance and business Ethics (S1)	Diversified collaborative governance (S2)	Emergency and risk management (S3)-Deleted	Health and safety of employee (S4)	Growth investment of employees (S5)	Public welfare investment (S6)	Social Responsibility rankings (S7)
CI18	54.7449	54.7449	54.7449	54.7449		54.7449	54.7449	54.7449	54.7449	54.7449	54.7449	54.7449	54.7449	54.7449	54.7449		54.7449	54.7449	54.7449	54.7449
CI17	52.0591	53.7631	19.44	53.503		54.0321	52.7814	52.7924	52.722	53.1461	19.151	52.9109	52.7765	52.7395	52.6803		53.3701	52.8159	52.5755	52.6717
CIfi	2.68579	0.98177	35.3049	1.24187		0.712785	1.96354	1.95246	2.02286	1.5988	35.5939	1.83402	1.96837	2.00537	2.0646		1.37482	1.92895	2.16939	2.07319
The indicator "Discharge and Reuse (E4)" was deleted in the second round of redundancy screening.
The results of the third round of redundancy screening
Indicators	Asset-Liability rate (F1)	Asset-Liability rate (F2)	Return on equity rate (F3)	Capital accumulation rate (F4)	Sustainable growth rate (F5)-Deleted	Inventory management (F6)	Logistics management (F7)	Environmental management (E1)	Carbon intensity (E2)	Energy consumption (E3)	Discharge and reuse (E4)-Deleted	Product environmental impact (E5)	Renewable resource utilization (E6)	Compliance and business Ethics (S1)	Diversified collaborative governance (S2)	Emergency and risk management (S3)-Deleted	Health and safety of employee (S4)	Growth investment of employees (S5)	Public welfare investment (S6)	Social Responsibility rankings (S7)
CI17	19.151	19.151	19.151	19.151		19.151	19.151	19.151	19.151	19.151		19.151	19.151	19.151	19.151		19.151	19.151	19.151	19.151
CI16	17.2698	16.445	14.9275	18.628		18.8965	18.4831	18.4305	18.4614	18.4875		18.4416	18.4383	18.4611	18.5495		18.1164	18.4238	18.4695	18.5558
CIfi	1.88112	2.70593	4.22342	0.522973		0.25446	0.667874	0.720506	0.689614	0.663465		0.709407	0.712705	0.689847	0.601468		1.0346	0.727123	0.68147	0.595156
The indicator "Return on Equity Rate (F3)" was deleted in the third round of redundancy screening.
RR of ill-conditioned index cycle method	0.300372
RR of coefficient of dispersion analysis	0.00309063
